# Supplementary material for: Neural coding of autonomic functions in different states of consciousness
Source: J Neuroeng Rehabil. 2023 Jul 26;20:96. doi: 10.1186/s12984-023-01216-6 (PMC10369699; doi:10.1186/s12984-023-01216-6)
Supplement: Supplementary file 1 — Additional file 1. The data that support the main analysis of this study, including clinical, EEG power spectrum and EEG-ECG Mutual Information. [file 12984_2023_1216_MOESM1_ESM.xlsx]

## Sheet: Sheet1
RedCap-ID	CRS-R	Stato	Eziology	Age	Gender	lesio1	lesio2	lesio3	lesio4	lesio5	lesio6	lesio7	simmetria	gradiente	reattivit	Fp1	Fp2	F7	F3	Fz	F4	F8	C3	Cz	C4	T4	T5	P3	Pz	P4	T6	O1	O2	T3		Fp1	Fp2	F7	F3	Fz	F4	F8	C3	Cz	C4	T4	T5	P3	Pz
1	23	1	4	77	2	0	0	1	0	0	0	0	1	1	3	0.102359	0.115848	0.0931748	0.0916492	0.102364	0.10833	0.120563	0.0998479	0.0915026	0.0993824	0.108235	0.153889	0.11107	0.0988629	0.0953758	0.0947245	0.12611	0.102122	0.0935945		1.91895e-12	1.88024e-12	1.08734e-12	1.00937e-12	1.09311e-12	3.19975e-12	1.18771e-12	1.27011e-12	2.27209e-12	5.63619e-13	6.52294e-13	1.31643e-12	2.12614e-12	8.52074e-13
4	16	2	4	64	2	0	0	1	0	0	0	0	0	3	2	0.0806357	0.0856837	0.0760043	0.0773348	0.0786158	0.0843089	0.0846318	0.0748596	0.0775982	0.0840506	0.0822693	0.075339	0.0778044	0.0789652	0.084861	0.0869592	0.081163	0.0822183	0.0751353		1.41722e-11	1.44148e-11	1.51059e-11	2.97868e-11	1.4624e-11	3.13013e-11	1.90435e-11	3.85956e-11	4.3649e-11	1.9296e-11	3.42854e-11	4.31454e-11	4.5005e-11	1.90079e-11
5	16	2	4	56	2	0	0	1	0	0	0	0	1	3	2	0.114697	0.102086	0.0952464	0.10808	0.101946	0.0932932	0.0953788	0.0920143	0.0901242	0.0941975	0.0983863	0.0905042	0.0906602	0.0942194	0.100287	0.0984536	0.0958406	0.0996	0.0850662		1.07268e-11	9.96567e-12	1.43781e-11	6.70588e-12	8.65212e-12	1.58028e-11	1.04009e-11	1.61936e-11	1.62428e-11	7.38956e-12	9.45445e-12	1.53814e-11	1.22764e-11	9.68573e-12
6	7	4	3	68	2	0	0	1	0	0	0	0	0	0	0	0.0933474	0.0951117	0.101156	0.0906088	0.0849027	0.0886731	0.0950144	0.088774	0.0846822	0.0891966	0.0887452	0.100418	0.102412	0.0953488	0.0863953	0.0867008	0.0977471	0.0998326	0.098131		1.36386e-11	1.11655e-11	9.33898e-12	5.7869e-12	6.48949e-12	1.26008e-11	8.54826e-12	5.69027e-12	7.3457e-12	3.78896e-12	4.67636e-12	1.21603e-11	1.05575e-11	5.28161e-12
7	14	2	4	66	2	0	1	0	0	0	0	0	0	0	2	0.0655359	0.0852772	0.0673439	0.0677535	0.0687232	0.0899773	0.0930859	0.068216	0.0674592	0.0906433	0.0940307	0.0678897	0.0671967	0.0683326	0.0871066	0.0899591	0.0683074	0.0709497	0.071036		4.9415e-12	5.17256e-12	3.31994e-12	2.038e-12	2.64315e-12	9.80576e-12	5.58249e-12	3.42601e-12	6.53612e-12	5.71482e-12	2.25021e-12	6.94737e-12	6.48201e-12	4.42273e-12
8	23	1	4	62	2	0	1	0	0	0	0	0	0	3	1	0.0740773	0.0959394	0.0759237	0.0739857	0.0740643	0.095952	0.0945225	0.0758426	0.0747188	0.0946231	0.0965968	0.0765076	0.0763582	0.0749655	0.0948571	0.0964527	0.0762143	0.0758331	0.0756748		2.34342e-11	1.86316e-11	5.44036e-11	5.29868e-11	1.62183e-11	3.37302e-11	4.10038e-11	2.4194e-11	4.91694e-11	2.90327e-11	2.6319e-11	5.97602e-11	3.61079e-11	3.49086e-11
9	23	1	3	49	1	1	0	0	0	0	0	0	0	0	3	0.0868035	0.1177	0.0863349	0.086426	0.100961	0.105883	0.107335	0.0895399	0.0988426	0.104997	0.114119	0.0946113	0.0999998	0.104841	0.100576	0.104062	0.0903016	0.082188	0.0871527		4.603e-12	6.43729e-12	6.0899e-12	4.23571e-12	2.67044e-12	6.83483e-12	4.43843e-12	6.2994e-12	9.45747e-12	4.22191e-12	2.36817e-11	1.44895e-11	1.16984e-11	3.75109e-12
10	23	1	4	83	1	0	1	0	0	0	0	0	0	3	3	0.122646	0.156278	0.106524	0.119002	0.124453	0.127352	0.1177	0.111809	0.125112	0.138681	0.108351	0.120785	0.130774	0.122686	0.139938	0.125252	0.142038	0.132667	0.10177		6.2052e-12	6.07682e-12	5.2985e-12	4.24567e-12	4.88133e-12	7.80154e-12	6.77881e-12	5.31889e-12	8.20508e-12	1.23627e-11	9.24444e-12	7.3497e-12	1.12927e-11	8.27972e-12
11	23	1	4	50	2	0	1	0	0	0	0	0	0	1	1	0.0896646	0.113242	0.089819	0.08451	0.0861084	0.0994928	0.11332	0.0796124	0.0844465	0.100712	0.108001	0.0901148	0.0930902	0.0901544	0.111281	0.109414	0.0986933	0.0896684	0.0824633		1.40441e-11	1.35747e-11	1.2081e-12	1.20076e-12	2.43395e-12	3.64384e-12	1.66574e-12	1.19527e-12	2.67722e-12	1.70042e-12	9.30256e-13	1.92736e-12	5.82597e-12	3.01966e-12
12	15	2	4	70	2	0	0	1	0	0	0	0	1	0	2	0.134233	0.125887	0.131724	0.125705	0.125789	0.120146	0.134934	0.120956	0.131061	0.116909	0.116966	0.114324	0.114024	0.119252	0.120421	0.12811	0.118016	0.116611	0.109958		1.94008e-11	1.59824e-11	1.12665e-11	4.06499e-12	1.08279e-11	1.97246e-11	1.16143e-11	1.07923e-11	1.28893e-11	6.59136e-12	6.11598e-12	7.88166e-12	4.19131e-11	2.08219e-11
13	8	3	1	68	1	0	0	1	0	1	0	0	1	3	2	0.127595	0.130615	0.127468	0.122805	0.125224	0.127134	0.13303	0.11558	0.116728	0.120367	0.12486	0.127736	0.119974	0.123518	0.124159	0.118567	0.120343	0.115966	0.122454		1.25806e-11	1.34034e-11	9.67648e-12	7.71197e-12	1.19602e-11	9.00211e-12	7.45975e-12	1.00566e-11	1.47579e-11	1.28726e-11	1.62678e-11	1.40928e-11	1.24635e-11	1.81097e-11
14	20	1	4	65	1	0	0	1	0	0	0	0	1	3	1	0.0872793	0.0861496	0.0837525	0.0846223	0.0833872	0.0839373	0.0838676	0.0802202	0.0764696	0.0785914	0.0782247	0.0822049	0.0764412	0.0775042	0.0787825	0.0809038	0.0823255	0.0845577	0.0829018		2.29242e-11	2.6839e-11	1.16942e-11	9.13888e-12	9.39352e-12	2.95918e-11	2.6386e-11	1.73832e-11	3.81495e-11	1.54213e-11	1.28204e-11	2.72771e-11	2.62284e-11	1.82075e-11
15	23	1	6	62	1	0	0	1	0	0	0	0	1	1	1	0.0901598	0.0807238	0.0913518	0.0805352	0.0767438	0.0781732	0.0905837	0.0751067	0.0746765	0.075473	0.0776898	0.0791193	0.0780413	0.0759754	0.0769083	0.0742927	0.0786037	0.0746888	0.0820984		9.50536e-12	9.05971e-12	6.39243e-12	2.87619e-12	3.67517e-12	7.24127e-12	5.22076e-12	7.18654e-12	7.61593e-12	3.06278e-12	3.85899e-12	4.6867e-12	1.85661e-11	1.27515e-11
16	23	1	4	81	1	1	0	0	0	0	0	0	1	3	2	0.0944515	0.085883	0.106179	0.104471	0.0871818	0.0975177	0.0918706	0.104889	0.106432	0.0851212	0.0871125	0.119375	0.110774	0.0894291	0.090079	0.101054	0.0970622	0.0961504	0.109362		6.06524e-11	6.58595e-11	1.31722e-11	9.34027e-12	9.43932e-12	2.16015e-11	1.59161e-11	5.55563e-11	3.7588e-11	1.64766e-11	1.62128e-11	2.38211e-11	1.84607e-11	1.4773e-11
17	23	1	4	59	2	1	0	0	0	0	0	0	0	1	1	0.126387	0.126423	0.139217	0.125554	0.110353	0.116853	0.127589	0.117978	0.129985	0.118459	0.12782	0.116471	0.115272	0.105647	0.116905	0.125061	0.100926	0.120598	0.121183		1.83112e-11	2.14439e-11	1.20199e-11	4.52326e-12	1.7804e-11	1.42928e-11	1.03626e-11	1.38453e-11	1.2626e-11	8.31444e-12	1.13393e-11	9.41863e-12	3.38953e-11	3.34331e-11
18	23	1	4	65	1	1	0	0	0	0	0	0	0	3	2	0.0960525	0.101942	0.113091	0.103704	0.0970775	0.0944226	0.0936307	0.108176	0.0971823	0.0935389	0.100061	0.128375	0.119096	0.0990083	0.0944281	0.102172	0.12025	0.12148	0.1152		1.78366e-11	2.14209e-11	1.20341e-11	9.48576e-12	1.55537e-11	2.4317e-11	1.04275e-11	1.60508e-11	2.72353e-11	1.08999e-11	1.27979e-11	2.40692e-11	2.83323e-11	1.70656e-11
19	23	1	3	78	2	1	0	0	0	0	0	0	0	0	3	0.111067	0.115759	0.102208	0.0995642	0.116252	0.113551	0.113947	0.102273	0.113862	0.131379	0.127889	0.137012	0.122756	0.132017	0.157432	0.138966	0.142363	0.158501	0.103037		2.57518e-12	3.2042e-12	1.92178e-12	1.24452e-12	1.99906e-12	2.46003e-12	1.88508e-12	2.46744e-12	4.25286e-12	2.26461e-12	1.42984e-12	2.81771e-12	6.21303e-12	4.12243e-12
21	4	4	2	69	2	0	0	0	0	1	0	0	0	0	0	0.100886	0.103164	0.104	0.100725	0.0996592	0.0990299	0.109138	0.0979009	0.104187	0.101903	0.0949862	0.10932	0.117716	0.109987	0.101666	0.0985814	0.10958	0.105399	0.109503		2.41761e-12	2.80396e-12	9.29793e-13	5.21648e-13	5.14251e-13	3.03181e-12	1.50345e-12	1.27933e-12	2.50621e-12	6.18907e-13	6.87742e-13	1.06577e-12	9.90404e-13	9.6197e-13
23	12	2	3	55	1	0	0	1	0	0	0	0	0	0	0	0.101671	0.0934761	0.0908503	0.0859711	0.0965955	0.0922089	0.110714	0.0916311	0.10645	0.0968458	0.0999641	0.0940555	0.107547	0.110054	0.107547	0.0978957	0.107106	0.113702	0.0919209		7.09635e-12	9.30058e-12	2.25467e-12	1.66238e-12	2.20982e-12	6.71592e-12	2.44786e-12	3.42352e-12	6.48819e-12	1.75702e-12	2.10903e-12	2.4644e-12	1.11054e-11	3.68676e-12
24	6	3	1	33	1	0	0	1	1	0	0	0	0	0	2	0.098445	0.102859	0.0979803	0.0967984	0.0977279	0.093167	0.100787	0.0934436	0.0960732	0.0988336	0.099928	0.098666	0.0953255	0.0975659	0.101194	0.100112	0.100463	0.100852	0.101388		8.98567e-12	1.82618e-11	4.18711e-12	3.68683e-12	3.5907e-12	7.48474e-12	7.3491e-12	7.57455e-12	1.33224e-11	1.03007e-11	4.3763e-12	8.41796e-12	1.01256e-11	1.31594e-11
25	6	4	1	47	2	0	1	0	1	1	0	0	1	3	2	0.0965638	0.0940763	0.0978229	0.094504	0.094446	0.0966502	0.0881548	0.0936662	0.094304	0.0985024	0.093958	0.0973933	0.0968265	0.0958621	0.0951103	0.095347	0.0945714	0.09291	0.0976071		1.79037e-11	9.69598e-12	7.60491e-12	6.67174e-12	8.41763e-12	1.40199e-11	8.88172e-12	7.77806e-12	7.81191e-12	4.94631e-12	7.40496e-12	8.35387e-12	1.33034e-11	7.10957e-12
27	6	4	4	55	2	0	0	0	1	0	0	0	0	1	1	0.114036	0.109323	0.097506	0.0915435	0.094582	0.0959587	0.106236	0.0848617	0.0884707	0.0911971	0.103888	0.106093	0.0956818	0.102073	0.0948271	0.104063	0.111276	0.108263	0.0811414		7.32503e-12	7.25585e-12	6.97567e-12	3.61425e-12	4.40262e-12	6.76287e-12	5.12243e-12	6.01771e-12	6.48789e-12	4.46998e-12	3.43537e-12	5.92167e-12	1.25902e-11	8.7633e-12
28	4	4	4	70	1	1	0	0	0	0	0	0	0	1	1	0.10036	0.0655861	0.100522	0.0982797	0.0695557	0.0665443	0.0658606	0.100019	0.0698862	0.0640172	0.0646007	0.0992697	0.0994263	0.0711152	0.0656963	0.065159	0.0702367	0.0692781	0.10006		5.84722e-12	4.95054e-12	6.61587e-12	4.83667e-12	3.5546e-12	4.85757e-12	5.38118e-12	3.82086e-12	6.75759e-12	3.99019e-12	3.6919e-12	4.86839e-12	7.05682e-12	4.46546e-12
29	23	1	4	76	1	0	1	0	0	0	0	0	0	1	1	0.0793217	0.0916599	0.0768324	0.0777331	0.0718766	0.0901121	0.0952562	0.0787944	0.0702889	0.0928923	0.0930486	0.0766128	0.0798083	0.0753973	0.0925895	0.0946862	0.0740664	0.0748654	0.0732988		4.01695e-11	3.08e-11	2.60527e-11	3.30992e-11	4.26996e-11	5.72317e-11	4.17586e-11	3.41775e-11	2.71418e-11	3.24825e-11	6.75513e-11	2.83703e-11	5.69514e-11	4.77514e-11
31	6	3	4	70	1	1	0	0	0	0	0	0	1	3	0	0.115301	0.0817013	0.114877	0.10924	0.0774867	0.0752459	0.0775755	0.110078	0.0795708	0.0772454	0.0758543	0.117845	0.114646	0.0833372	0.0789918	0.078363	0.0927668	0.0826343	0.111938		1.08308e-11	1.41668e-11	8.36172e-12	5.56588e-12	7.96657e-12	1.5801e-11	9.30187e-12	1.00792e-11	1.78359e-11	7.69552e-12	6.04059e-12	1.08622e-11	1.12501e-11	9.49849e-12
32	23	1	3	49	2	0	0	0	1	0	0	0	1	1	1	0.0927382	0.0949935	0.0876618	0.0833251	0.0846534	0.0884948	0.106298	0.0796397	0.0809138	0.0866556	0.0912815	0.102415	0.0897485	0.0811771	0.0936119	0.0854801	0.114956	0.102022	0.0819966		2.49177e-12	3.13629e-12	2.82582e-12	1.64599e-12	1.14779e-12	2.80846e-12	2.0987e-12	3.49213e-12	2.54465e-12	1.17657e-12	1.33278e-12	2.52244e-12	5.18365e-12	2.23796e-12
34	9	3	4	69	2	1	0	0	0	0	0	0	0	0	2	0.139261	0.110355	0.143938	0.128995	0.109178	0.103809	0.114098	0.123601	0.109031	0.107358	0.10876	0.126849	0.130091	0.10616	0.121306	0.114745	0.0961959	0.103875	0.122217		3.17416e-12	4.64149e-12	3.55165e-12	1.88424e-12	1.72567e-12	6.44322e-12	2.80302e-12	3.63908e-12	4.97823e-12	2.20221e-12	2.89594e-12	3.87058e-12	1.23607e-11	4.06991e-12
35	23	1	3	65	2	0	0	0	1	0	0	0	1	1	2	0.15206	0.122191	0.117829	0.100102	0.0878404	0.0933089	0.103765	0.0908296	0.101321	0.0951356	0.0984911	0.109158	0.0968009	0.118511	0.102998	0.0984978	0.10846	0.104488	0.106524		1.18412e-11	8.16792e-12	4.40714e-12	2.3398e-12	3.25758e-12	5.8727e-12	4.63877e-12	5.37618e-12	8.55656e-12	2.65444e-12	4.77869e-12	5.16143e-12	6.15694e-12	3.5613e-12
36	16	2	4	43	1	0	1	0	0	0	0	0	1	3	2	0.0794116	0.107226	0.0751992	0.0733232	0.0773241	0.0966596	0.0979288	0.0753152	0.0725665	0.0914198	0.0916312	0.0836184	0.0845456	0.0768367	0.0892984	0.084932	0.0885386	0.0747841	0.0837783		1.63164e-11	1.41222e-11	5.58764e-12	1.44267e-11	1.12946e-11	1.58589e-11	1.05257e-11	5.36893e-12	9.79009e-12	1.04828e-11	3.31106e-12	7.55332e-12	3.24865e-11	3.30951e-11
38	4	4	3	67	1	0	0	1	0	0	0	0	1	1	2	0.101119	0.101037	0.103781	0.09871	0.0981527	0.0988291	0.10394	0.0987578	0.0960375	0.092469	0.0979671	0.0981062	0.10289	0.0891139	0.105559	0.0957842	0.101402	0.110064	0.0942247		4.01368e-12	3.75374e-12	2.95603e-12	1.83295e-12	2.70173e-11	5.40614e-12	3.45135e-12	2.95155e-12	4.28687e-12	2.31178e-12	5.37438e-12	3.89942e-12	7.01414e-12	3.57415e-12
39	15	1	3	73	2	0	0	0	1	0	0	0	1	1	2	0.156913	0.153146	0.139918	0.117386	0.114061	0.117254	0.112221	0.125484	0.119909	0.122555	0.11553	0.145668	0.116375	0.134377	0.121445	0.116327	0.12253	0.138951	0.135079		6.18563e-12	4.86299e-12	3.07822e-12	1.42402e-12	1.72371e-12	3.99438e-12	2.34074e-12	2.44372e-12	3.70692e-12	1.11043e-12	1.61789e-12	2.8152e-12	3.536e-12	1.64057e-12
43	5	4	4	62	2	1	0	0	0	0	0	0	0	1	2	0.15938	0.126716	0.150428	0.153474	0.124446	0.122487	0.120778	0.152817	0.125996	0.121283	0.131943	0.146954	0.147414	0.121386	0.1266	0.123665	0.118704	0.12338	0.147672		5.82979e-12	8.70821e-12	4.71757e-12	1.47936e-12	2.22506e-12	6.65906e-12	4.2992e-12	9.25027e-12	8.66015e-12	2.15845e-12	2.60634e-12	1.6277e-11	1.00926e-11	3.44055e-12
45	17	2	3	82	2	0	0	1	0	0	0	0	1	1	3	0.0719967	0.0733685	0.072697	0.071656	0.0719012	0.0721733	0.07288	0.071847	0.0722436	0.0721135	0.0710945	0.0714564	0.070675	0.0708689	0.072112	0.0734089	0.0728234	0.0733286	0.0732938		6.68487e-12	7.65432e-12	3.36231e-12	3.40094e-12	6.79529e-12	1.0217e-11	7.77015e-12	8.29864e-12	1.06248e-11	9.85688e-12	1.02198e-11	1.03846e-11	8.92326e-12	9.242e-12
46	11	2	1	78	2	1	0	0	0	0	0	0	1	3	2	0.120955	0.124527	0.107317	0.10725	0.114359	0.12006	0.120275	0.114462	0.107737	0.101659	0.113954	0.123881	0.125544	0.125839	0.114556	0.117155	0.152978	0.130718	0.11666		1.16208e-11	8.40441e-12	9.78613e-12	4.86207e-12	4.77118e-12	1.81456e-11	1.59609e-11	1.17144e-11	1.72616e-11	8.25147e-12	1.00271e-11	1.57704e-11	1.06131e-11	7.18362e-12
47	19	2	3	67	2	0	1	0	0	0	0	0	1	1	1	0.107704	0.109063	0.103389	0.090902	0.103568	0.101839	0.099724	0.0962168	0.0973454	0.0934684	0.0904883	0.105317	0.103209	0.092895	0.0904703	0.0972412	0.096692	0.0964265	0.110329		6.48669e-12	7.81794e-12	4.72129e-12	2.78902e-12	5.11807e-12	9.68516e-12	4.75263e-12	5.87541e-12	8.86172e-12	3.71101e-12	3.52696e-12	5.77329e-12	2.00513e-11	9.35619e-12
48	14	2	3	59	2	0	1	0	0	0	0	0	0	1	1	0.0943452	0.101347	0.0881207	0.0881093	0.0846894	0.0760455	0.0770241	0.0801471	0.0801109	0.0716207	0.0756135	0.0774412	0.0819214	0.0814255	0.0745345	0.0760802	0.0946387	0.0857178	0.076813		1.75663e-11	1.88032e-11	2.1968e-11	8.55386e-12	6.39705e-12	1.44447e-11	2.41116e-11	1.58473e-11	1.74007e-11	1.39822e-11	7.23003e-12	1.59386e-11	1.1942e-11	1.04758e-11
49	8	3	4	62	2	0	1	0	0	0	0	0	0	1	1	0.0833046	0.117028	0.080877	0.0832961	0.0859852	0.115129	0.117178	0.0813854	0.0804192	0.113865	0.115662	0.0852367	0.0834823	0.0864838	0.114843	0.116153	0.0868763	0.085277	0.0791862		3.78626e-12	5.33211e-12	4.66458e-12	5.49835e-12	5.67222e-12	4.56547e-12	3.3155e-12	6.32889e-12	7.91964e-12	3.54218e-12	6.09684e-12	7.25647e-12	4.88343e-12	4.51618e-12
50	9	3	4	85	1	0	1	0	0	0	0	0	0	1	1	0.132007	0.165138	0.127126	0.112827	0.112966	0.142725	0.162132	0.111607	0.100232	0.13793	0.136503	0.117435	0.118116	0.117927	0.135446	0.134576	0.124404	0.112617	0.122624		1.40147e-11	1.18069e-11	7.37323e-12	5.61213e-12	7.34979e-12	1.51078e-11	7.64476e-12	7.22636e-12	1.02473e-11	5.47649e-12	4.80483e-12	8.01956e-12	9.71733e-12	6.61725e-12
51	23	1	2	54	1	0	0	0	0	0	0	0	1	1	1	0.0825841	0.0799922	0.0768709	0.079248	0.071453	0.0720819	0.0741206	0.0731298	0.0703509	0.0728139	0.0718231	0.0814516	0.0769308	0.0781449	0.0746232	0.0759673	0.0779359	0.0769724	0.0814005		2.57245e-12	2.25395e-12	2.76636e-12	1.2713e-12	1.29679e-12	3.57806e-12	1.7821e-12	1.53913e-12	2.08325e-12	8.09191e-13	1.09783e-12	1.14899e-12	3.5098e-12	1.23874e-12
52	23	1	3	75	1	0	0	0	1	0	0	0	1	1	1	0.13027	0.103115	0.101536	0.0892648	0.0866874	0.0916294	0.0898902	0.085331	0.0906185	0.0903984	0.088579	0.101988	0.0843563	0.0927782	0.101126	0.094616	0.101606	0.117025	0.0942615		2.51864e-12	2.82296e-12	2.66937e-12	1.40717e-12	1.60952e-12	2.90234e-12	2.57759e-12	2.42571e-12	2.62534e-12	1.38531e-12	1.44142e-12	2.04279e-12	2.41752e-12	1.79722e-12
53	3	4	1	33	2	0	0	0	0	1	0	0	1	1	2	0.140776	0.131684	0.108588	0.118586	0.125189	0.118968	0.117106	0.118073	0.107908	0.113677	0.106982	0.11224	0.11454	0.127008	0.121782	0.113363	0.109296	0.136706	0.110609		8.33734e-11	9.10015e-11	8.67494e-11	2.57434e-11	3.23617e-11	5.20536e-11	7.11851e-11	7.91956e-11	5.88691e-11	3.18883e-11	2.69401e-11	4.19638e-11	1.20105e-10	5.85156e-11
54	17	2	1	57	2	0	1	0	0	0	0	0	1	1	1	0.0841422	0.0804972	0.0777419	0.0815252	0.0834499	0.078409	0.076992	0.0808951	0.0822301	0.0808415	0.0773294	0.088012	0.0888925	0.0809325	0.0822608	0.0823156	0.0962176	0.093968	0.0736271		8.44654e-12	8.71353e-12	4.98564e-12	4.4031e-12	5.47765e-12	9.96519e-12	7.68261e-12	7.74634e-12	1.70963e-11	6.85386e-12	8.06488e-12	1.46971e-11	8.61288e-12	7.87334e-12
56	23	1	1	40	2	0	0	1	0	0	0	0	0	0	3	0.0993437	0.101384	0.0975636	0.099444	0.0950172	0.0944629	0.100705	0.093201	0.096113	0.0906814	0.0978297	0.101282	0.0961711	0.0994244	0.093615	0.0961266	0.104585	0.0972711	0.0956461		6.5163e-12	4.09532e-12	3.99668e-12	2.3965e-12	3.10201e-12	1.17571e-11	8.63523e-12	2.38172e-11	1.77268e-11	8.61685e-12	2.68695e-11	3.58747e-11	1.61284e-11	1.05014e-11
57	23	1	1	66	2	0	1	0	0	0	0	0	0	1	1	0.0957229	0.0897328	0.101073	0.088816	0.0920595	0.0966452	0.10439	0.0894475	0.0913545	0.0849574	0.0952824	0.0955437	0.0895972	0.0928026	0.0900368	0.0909946	0.136565	0.113902	0.0980241		8.26015e-12	6.68948e-12	5.70281e-12	5.36029e-12	3.81869e-12	1.92197e-11	8.14404e-12	5.2989e-12	6.21661e-12	4.51795e-12	4.36678e-12	7.53227e-12	1.4336e-11	6.58345e-12
58	7	3	3	83	2	0	1	0	0	0	0	0	0	1	2	0.0872453	0.0937927	0.0885962	0.0915642	0.0862681	0.0903166	0.0942755	0.0913715	0.0864827	0.0897444	0.0934489	0.0973772	0.0954956	0.0890617	0.0877444	0.0929985	0.0942456	0.0917379	0.095418		6.91741e-12	1.21295e-11	5.20821e-12	6.65251e-12	5.77234e-12	1.24568e-11	6.36622e-12	1.86023e-11	2.95273e-11	5.76623e-12	1.18858e-11	2.36514e-11	1.00415e-11	5.75954e-12
59	7	4	7	76	1	1	0	0	0	0	0	0	0	1	2	0.0908534	0.0934615	0.101652	0.0870227	0.0996912	0.0845686	0.0954585	0.105116	0.0956614	0.0863621	0.0974847	0.126027	0.108617	0.101758	0.0925777	0.0950326	0.128759	0.112708	0.104432		6.79685e-12	6.6058e-12	4.47766e-12	5.16054e-12	6.16531e-12	5.74666e-12	4.73691e-12	4.8274e-12	9.61084e-12	3.69625e-12	4.63597e-12	8.62922e-12	6.42217e-12	3.99661e-12
60	23	1	4	64	1	0	1	0	0	0	0	0	1	1	1	0.129243	0.154567	0.120484	0.106673	0.112299	0.137994	0.140177	0.104501	0.110762	0.126743	0.130406	0.10778	0.109756	0.122635	0.132636	0.135109	0.117083	0.114933	0.110571		1.73e-11	1.56315e-11	1.08932e-11	7.63682e-12	1.20464e-11	2.46116e-11	1.63299e-11	1.38561e-11	1.98107e-11	1.12598e-11	1.07352e-11	1.99578e-11	3.08008e-11	1.58057e-11
61	8	3	4	45	2	1	0	0	0	0	0	0	0	1	2	0.117771	0.0983872	0.117123	0.118561	0.0948154	0.0974188	0.0986088	0.121667	0.0948357	0.0916587	0.0950275	0.143199	0.133109	0.101694	0.0947153	0.096507	0.125991	0.107755	0.121803		4.43152e-12	5.68e-12	7.64425e-12	4.6059e-12	2.7158e-12	7.16608e-12	6.6722e-12	8.61902e-12	8.39269e-12	7.65334e-12	6.12046e-12	8.15257e-12	7.89403e-12	5.71313e-12
63	23	1	4	59	2	1	0	0	0	0	0	0	0	1	2	0.108647	0.0979148	0.130659	0.117815	0.0963862	0.0948246	0.125369	0.10823	0.122286	0.1127	0.124844	0.119402	0.112923	0.104589	0.116683	0.105323	0.104914	0.121531	0.110942		4.7247e-12	5.50789e-12	4.03914e-12	2.36787e-12	2.62452e-12	5.55167e-12	3.38823e-12	7.5538e-12	8.1163e-12	2.20273e-12	4.8868e-12	6.92245e-12	7.74896e-12	3.9537e-12
64	23	1	4	64	2	0	0	0	1	0	0	0	1	3	2	0.114198	0.120775	0.117072	0.118504	0.125298	0.111186	0.114326	0.111428	0.113733	0.10636	0.111986	0.125088	0.119606	0.121644	0.122175	0.121376	0.127402	0.123537	0.120847		1.17487e-11	1.15116e-11	1.35836e-11	6.25071e-12	1.30206e-11	9.40332e-12	9.70439e-12	9.34745e-12	8.82597e-12	4.57444e-12	4.96866e-12	5.99124e-12	9.86666e-12	9.98211e-12
66	5	4	3	85	1	0	1	0	0	0	0	0	1	0	0	0.111448	0.114366	0.111466	0.107595	0.106355	0.109832	0.109867	0.109393	0.107571	0.111559	0.110571	0.120755	0.115258	0.111433	0.106669	0.105924	0.114888	0.105622	0.116597		1.14411e-11	1.16584e-11	5.59835e-12	3.70145e-12	6.92981e-12	1.28694e-11	5.94322e-12	6.37158e-12	8.53246e-12	2.48565e-12	5.98249e-12	8.58849e-12	9.36446e-12	6.69744e-12
67	19	1	4	61	2	0	0	0	1	0	0	0	1	1	1	0.0951921	0.0946429	0.0791126	0.0833092	0.084157	0.0733622	0.0866817	0.0788498	0.0762323	0.081321	0.120899	0.085986	0.083564	0.0826609	0.0916729	0.0851543	0.0830918	0.0912073	0.0825227		3.74021e-12	3.38261e-12	2.12719e-12	1.16425e-12	1.27574e-12	2.76753e-12	1.84567e-12	2.47832e-12	2.39494e-12	1.07226e-12	1.24033e-12	1.51524e-12	4.03438e-12	1.30241e-12
68	23	1	2	51	2	0	0	0	0	0	0	0	1	1	2	0.113409	0.116734	0.0974311	0.0988216	0.109939	0.111179	0.102215	0.109167	0.103684	0.10428	0.0901483	0.108512	0.111636	0.118279	0.112233	0.0879573	0.0958802	0.0884744	0.0967085		1.45913e-11	1.58183e-11	7.57986e-12	5.87208e-12	7.89776e-12	8.23237e-12	6.53095e-12	1.01512e-11	1.42317e-11	8.38839e-12	5.26273e-12	8.81847e-12	1.5635e-11	9.04277e-12
70	23	1	4	62	2	0	1	0	0	0	0	0	0	3	2	0.118698	0.123136	0.112987	0.104813	0.0896196	0.109123	0.117469	0.0912216	0.0871234	0.107873	0.114981	0.108088	0.103211	0.0938758	0.10699	0.105622	0.0934528	0.0801504	0.113742		1.44328e-11	1.85917e-11	1.03004e-11	6.87003e-12	1.011e-11	1.66061e-11	9.8097e-12	1.79901e-11	9.22394e-12	8.49887e-12	8.38006e-12	7.74202e-12	1.4938e-11	1.15274e-11
71	23	1	4	62	1	1	0	0	0	0	0	0	0	1	1	0.0546927	0.0548692	0.0810964	0.0755337	0.0582262	0.0597199	0.0666202	0.0780266	0.0776154	0.0596138	0.0663822	0.0848097	0.0839418	0.0611052	0.0578976	0.0584941	0.0655657	0.0577939	0.0872016		1.40142e-11	1.29045e-11	6.02971e-12	8.88822e-12	7.77492e-12	1.27205e-11	1.06601e-11	5.10321e-12	7.52902e-12	1.36922e-11	3.47383e-12	5.65088e-12	3.33597e-11	2.03398e-11
72	8	3	4	67	2	0	0	0	1	0	0	0	0	1	1	0.0943189	0.0952704	0.0927985	0.090665	0.0891074	0.0922366	0.0916226	0.0860035	0.0855818	0.0904232	0.0948616	0.0980754	0.0879891	0.0886521	0.094575	0.0968296	0.0926212	0.0921259	0.0972756		4.85684e-12	4.96021e-12	5.42415e-12	4.97234e-12	4.81035e-12	4.79787e-12	4.86933e-12	4.52527e-12	5.2443e-12	3.97285e-12	3.71985e-12	3.98042e-12	5.3415e-12	6.73802e-12
74	12	3	4	58	1	1	0	0	0	0	0	0	1	0	2	0.151201	0.112389	0.145319	0.143041	0.111213	0.106455	0.110492	0.142446	0.114981	0.113077	0.105688	0.144161	0.142643	0.113426	0.109948	0.105852	0.112785	0.112622	0.143984		1.28607e-10	1.94764e-10	8.85527e-11	5.68138e-11	8.16832e-11	1.17583e-10	1.23056e-10	1.79854e-10	1.88779e-10	1.12948e-10	7.591e-11	1.6314e-10	1.44821e-10	1.28347e-10
75	5	4	4	78	1	0	0	1	0	0	0	0	1	0	2	0.0524365	0.0531954	0.0422313	0.0468693	0.0528449	0.0499986	0.0544098	0.0446255	0.0483234	0.0513987	0.0543002	0.0462029	0.0500187	0.0561989	0.0563304	0.0532267	0.0503449	0.0509844	0.0442813		4.49738e-11	7.55933e-11	5.1008e-11	2.37373e-11	2.92623e-11	4.74269e-11	4.35342e-11	7.14236e-11	8.15026e-11	3.65874e-11	2.06613e-11	6.75508e-11	5.2212e-11	3.44255e-11
76	23	1	4	58	2	0	1	0	0	0	0	0	0	1	2	0.0844559	0.118404	0.0865382	0.0825666	0.096221	0.122822	0.116887	0.0867272	0.0784259	0.0974574	0.103747	0.0867526	0.0810827	0.0871899	0.100659	0.102661	0.0981729	0.0842491	0.084061		6.16694e-12	7.61599e-12	5.76181e-12	2.66077e-12	2.68799e-12	7.90401e-12	5.17642e-12	4.09465e-11	1.93557e-11	2.35375e-12	5.30579e-12	1.37477e-11	4.00316e-12	2.40445e-12
77	8	3	4	57	1	0	1	0	0	0	0	0	0	0	2	0.254814	0.259531	0.239703	0.199707	0.210893	0.191668	0.160047	0.152895	0.202437	0.179717	0.158803	0.227239	0.184153	0.21577	0.225995	0.211041	0.2323	0.206536	0.162738		2.04213e-11	2.68236e-11	1.65288e-11	1.07516e-11	1.62977e-11	4.29869e-11	1.5934e-11	3.44803e-11	3.38874e-11	1.40855e-11	2.21088e-11	2.93947e-11	2.42995e-11	1.62206e-11
79	15	2	3	52	2	1	0	0	0	0	0	0	0	0	3	0.0755037	0.107473	0.0877828	0.0737031	0.0846689	0.087246	0.0944329	0.0735068	0.0761765	0.0937198	0.0779396	0.0798624	0.0754819	0.0910867	0.105889	0.111168	0.0752936	0.104354	0.064798		9.32199e-12	1.20289e-11	4.92917e-12	2.61804e-12	4.35644e-12	7.89285e-12	8.76928e-12	7.82605e-12	5.13246e-12	1.12606e-11	5.29877e-12	1.48674e-11	1.39134e-11	9.80371e-12
80	11	2	1	71	1	0	1	0	0	0	0	0	0	1	1	0.0781469	0.0732932	0.0746915	0.0798289	0.0709306	0.0709132	0.0767117	0.0618036	0.0643576	0.0689923	0.0720139	0.0785221	0.0762819	0.0748593	0.0690211	0.0725804	0.0733209	0.100284	0.0736571		1.08468e-11	8.17334e-12	7.06459e-12	5.81248e-12	4.26339e-12	1.3421e-11	1.58973e-11	5.48226e-12	1.10324e-11	1.09032e-11	7.57017e-12	1.06513e-11	5.40849e-12	6.85089e-12
82	15	2	4	56	1	1	0	0	0	0	0	0	0	1	2	0.0736118	0.0733047	0.0917046	0.0939494	0.0729211	0.072048	0.0721899	0.0924219	0.0922566	0.0713851	0.0736947	0.0922679	0.0923693	0.0729921	0.072037	0.0741102	0.0723916	0.0723773	0.0937951		1.98474e-11	2.37007e-11	1.69108e-11	7.47001e-12	7.86867e-12	2.46429e-11	1.79541e-11	1.88462e-11	1.51409e-11	9.12822e-12	7.59377e-12	1.19436e-11	2.68593e-11	1.43297e-11
83	23	1	3	38	1	0	0	0	1	0	0	0	1	1	1	0.0950936	0.0958286	0.0866882	0.0804151	0.0843932	0.0875184	0.089887	0.0969386	0.0847704	0.0874346	0.0875879	0.0843573	0.0942477	0.0839664	0.0811137	0.0814431	0.0841948	0.0892684	0.0873141		3.29495e-12	4.46065e-12	2.48647e-12	2.85646e-12	2.37356e-12	2.4601e-12	1.91819e-12	2.083e-12	2.67115e-12	1.24653e-11	1.45941e-12	2.45017e-12	3.43437e-12	2.83727e-12
85	23	1	2	79	2	0	0	0	0	0	0	0	1	0	0	0.147291	0.133949	0.18794	0.161628	0.183404	0.174186	0.187351	0.180265	0.178451	0.206892	0.2077	0.193215	0.192465	0.228494	0.209339	0.211375	0.223547	0.216083	0.18704		3.79122e-12	4.46788e-12	3.0185e-12	3.65243e-12	3.61462e-12	5.10816e-12	3.20027e-12	4.31253e-12	6.24564e-12	4.31176e-12	3.88698e-12	4.93258e-12	5.30611e-12	3.20019e-12
86	23	1	4	45	2	1	0	0	0	0	0	0	0	1	1	0.0959869	0.102746	0.116687	0.111925	0.0912069	0.0874929	0.0960382	0.108891	0.105017	0.0903908	0.0979578	0.105424	0.101444	0.0891397	0.107893	0.102764	0.0795297	0.115065	0.114859		4.35198e-12	5.29292e-12	5.71704e-12	5.39212e-12	2.90394e-12	4.10017e-12	4.50776e-12	4.43115e-12	5.02171e-12	2.59418e-12	3.12152e-12	3.17967e-12	3.31352e-12	2.5793e-12
87	4	4	2	49	2	0	0	0	0	0	0	0	1	0	0	0.108091	0.102368	0.103305	0.100843	0.0982228	0.0913325	0.104086	0.103974	0.10021	0.0981645	0.0995456	0.109976	0.103493	0.10524	0.0973374	0.0989078	0.108705	0.0963977	0.0953318		7.66113e-12	9.23249e-12	2.62412e-12	1.85331e-12	2.6796e-12	7.7027e-12	3.40856e-12	2.19114e-12	9.18075e-12	1.95893e-12	1.39416e-12	6.24147e-12	7.39993e-12	3.16464e-12
88	19	1	4	83	1	0	1	0	0	0	0	0	1	1	1	0.124438	0.145642	0.0986795	0.101983	0.102801	0.122671	0.118992	0.104011	0.103671	0.113334	0.11803	0.117254	0.116767	0.10919	0.113278	0.120321	0.113793	0.116833	0.111648		5.94947e-12	5.64742e-12	4.19213e-12	2.75724e-12	4.77828e-12	1.18405e-11	5.07701e-12	3.80054e-12	3.90228e-12	8.43043e-12	3.34891e-12	3.27495e-12	6.80576e-12	9.91987e-12
89	23	1	1	87	1	1	0	0	1	0	0	0	1	1	1	0.11195	0.107188	0.109976	0.106006	0.105174	0.101661	0.110358	0.105996	0.0860544	0.103549	0.111343	0.105886	0.114435	0.109116	0.114032	0.104866	0.107896	0.111397	0.102741		6.53266e-12	6.53994e-12	5.40258e-12	4.96019e-12	4.05977e-12	8.63964e-12	6.04322e-12	4.70047e-12	6.44071e-12	3.98606e-12	4.57424e-12	5.84394e-12	5.27806e-12	4.26204e-12
90	23	1	1	67	1	0	1	0	0	0	0	0	0	1	2	0.0824678	0.0877103	0.0870378	0.0842683	0.0792999	0.0834232	0.0848566	0.0811917	0.0768997	0.0787138	0.0843078	0.0920891	0.0841111	0.0793249	0.0788766	0.0779872	0.0881002	0.0798119	0.0914327		1.19268e-11	1.15678e-11	1.31112e-11	5.76327e-12	1.13056e-11	1.26216e-11	9.90529e-12	9.19609e-12	1.48469e-11	1.78016e-11	6.7466e-12	1.54473e-11	1.29196e-11	1.16488e-11
91	17	2	1	54	1	1	0	0	0	0	0	0	0	1	2	0.0927939	0.0974806	0.0929897	0.0920179	0.0871879	0.086562	0.0926947	0.0820285	0.0818493	0.0816001	0.0838022	0.0908544	0.0808319	0.0855896	0.0798846	0.0832123	0.0874714	0.0879345	0.0850005		1.9352e-11	2.55037e-11	2.02691e-11	9.30394e-12	1.39429e-11	3.86746e-11	7.00546e-11	2.37657e-11	3.11866e-11	6.76297e-11	2.52567e-11	5.33031e-11	7.11581e-11	5.51551e-11
92	23	1	4	64	2	0	1	0	0	0	0	0	1	1	1	0.089091	0.107888	0.0884025	0.0839719	0.0780965	0.0978051	0.106129	0.0829037	0.0769482	0.0986736	0.105125	0.0811541	0.0922655	0.0957255	0.099276	0.0949005	0.0851997	0.0920957	0.0818388		1.61421e-12	1.92015e-12	1.86022e-12	9.189e-13	1.5213e-12	2.1629e-12	1.16737e-12	2.15796e-12	1.78467e-12	8.98263e-13	8.52254e-13	1.54185e-12	2.36586e-12	1.00381e-12
93	7	3	1	43	2	0	0	1	0	1	0	0	1	1	1	0.108088	0.108991	0.103926	0.106496	0.10673	0.119191	0.115655	0.101793	0.100423	0.1032	0.103316	0.106582	0.113752	0.110777	0.11022	0.100131	0.10645	0.102223	0.0980517		1.73834e-11	1.7833e-11	1.37669e-11	8.43215e-12	1.02853e-11	1.90827e-11	1.24192e-11	1.75798e-11	1.6203e-11	8.53698e-12	1.23035e-11	1.68764e-11	3.44802e-11	1.50362e-11
94	7	3	4	83	1	1	0	1	0	0	0	0	1	1	2	0.167726	0.12746	0.162052	0.159446	0.132675	0.113882	0.119687	0.140694	0.114792	0.108035	0.113209	0.156641	0.15765	0.122767	0.120577	0.119065	0.13303	0.120462	0.162966		2.06316e-11	2.07328e-11	1.61566e-11	1.23989e-11	2.43206e-11	2.42775e-11	2.11303e-11	1.34725e-11	1.71758e-11	2.36326e-11	9.80922e-12	1.96837e-11	3.80612e-11	2.91804e-11
95	23	1	1	87	2	0	0	0	0	0	0	0	1	1	1	0.0965338	0.096256	0.0930626	0.0886358	0.0856633	0.0907857	0.0962745	0.0871192	0.0818129	0.0910892	0.0919352	0.0921538	0.0875569	0.0852104	0.0983821	0.093442	0.0908511	0.0887906	0.0920827		9.05815e-12	8.94006e-12	6.85906e-12	6.74797e-12	6.41903e-12	1.55389e-11	9.40062e-12	8.9643e-12	1.53148e-11	1.09375e-11	1.08308e-11	1.4999e-11	1.7697e-11	9.91409e-12
97	4	4	3	67	1	0	0	0	1	0	0	0	1	1	2	0.173026	0.150135	0.134094	0.131987	0.137424	0.133561	0.142035	0.125184	0.130538	0.146915	0.170455	0.124889	0.13101	0.154446	0.159274	0.138647	0.139566	0.161006	0.109471		1.11032e-11	1.11816e-11	9.25234e-12	5.22881e-12	9.03849e-12	1.59706e-11	1.25019e-11	1.02057e-11	1.67043e-11	9.94273e-12	1.1417e-11	2.49772e-11	1.46909e-11	1.20737e-11
100	19	1	1	65	1	0	0	1	0	0	0	0	1	1	1	0.0872793	0.0861496	0.0837525	0.0846223	0.0833872	0.0839373	0.0838676	0.0802202	0.0764696	0.0785914	0.0782247	0.0822049	0.0764412	0.0775042	0.0787825	0.0809038	0.0823255	0.0845577	0.0829018		2.29242e-11	2.6839e-11	1.16942e-11	9.13888e-12	9.39352e-12	2.95918e-11	2.6386e-11	1.73832e-11	3.81495e-11	1.54213e-11	1.28204e-11	2.72771e-11	2.62284e-11	1.82075e-11
101	16	2	4	69	1	0	1	0	0	0	0	0	0	1	2	0.1409	0.175592	0.154168	0.132372	0.106724	0.127949	0.139242	0.12591	0.117131	0.12336	0.125795	0.13688	0.137714	0.115672	0.11738	0.113719	0.109057	0.105551	0.141066		1.98999e-11	1.67014e-11	7.46462e-12	4.90606e-12	4.8533e-12	8.73265e-12	1.14047e-11	3.97797e-12	6.19171e-12	9.31912e-12	2.75784e-12	4.28416e-12	9.13276e-12	5.39377e-12
104	1	4	1	64	2	0	0	0	0	1	0	0	1	1	2	0.0843437	0.0941437	0.0941304	0.0968407	0.112245	0.107704	0.114855	0.116706	0.116201	0.115107	0.124599	0.129224	0.11413	0.110569	0.108645	0.120422	0.114741	0.114073	0.107075		8.98128e-12	9.06613e-12	5.86262e-12	4.38094e-12	8.02799e-12	6.72762e-12	6.52405e-12	7.0399e-12	8.57824e-12	6.35545e-12	4.68283e-12	9.60794e-12	9.10583e-12	8.80407e-12
107	23	1	1	34	1	0	0	0	0	1	0	0	1	1	2	0.0982937	0.0939457	0.100905	0.0954597	0.0899398	0.0905833	0.0942319	0.0904697	0.0894856	0.0931101	0.0890845	0.0854095	0.0863155	0.0920317	0.0977721	0.0928621	0.0904732	0.0948099	0.0893422		2.4664e-11	2.89867e-11	1.7129e-11	6.56294e-12	1.47053e-11	2.05559e-11	1.5563e-11	1.88297e-11	2.07194e-11	1.06733e-11	8.64365e-12	1.33802e-11	4.79397e-11	2.40736e-11
108	23	1	4	59	1	0	1	0	0	0	0	0	0	1	2	0.12253	0.127419	0.112462	0.1197	0.110766	0.11814	0.121317	0.114778	0.103276	0.127638	0.124626	0.104756	0.10893	0.113166	0.120119	0.107333	0.0833682	0.0842803	0.113771		8.8176e-12	6.82741e-12	1.11152e-11	5.37394e-12	5.30504e-12	6.40185e-12	9.63745e-12	4.48757e-12	6.79032e-12	1.62526e-11	2.91336e-12	5.85361e-12	9.51816e-12	5.15757e-12
109	5	4	7	63	1	0	0	0	0	0	0	0	0	0	2	0.105361	0.12025	0.119525	0.112623	0.0999197	0.111439	0.115135	0.121125	0.1032	0.107592	0.105976	0.11213	0.116511	0.159623	0.111853	0.110781	0.114537	0.114452	0.128497		3.10276e-12	8.99857e-12	4.08507e-12	2.19325e-12	3.02026e-12	3.00019e-12	1.87509e-12	6.03558e-12	9.98515e-12	2.06704e-12	2.43708e-12	4.04573e-12	5.46244e-12	3.06124e-12
114	23	1	4	58	2	0	1	0	0	0	0	0	0	1	1	0.0969481	0.129838	0.116052	0.111224	0.098969	0.113138	0.126924	0.103216	0.0976834	0.116729	0.1137	0.105873	0.105186	0.108082	0.113581	0.0952663	0.12465	0.0864235	0.098198		1.34342e-11	1.97066e-11	6.60917e-12	3.99115e-12	3.83719e-12	1.16647e-11	9.2178e-12	4.21791e-12	8.72975e-12	4.86368e-12	2.27688e-12	3.96543e-12	1.24841e-11	4.90536e-12
115	23	1	4	69	2	0	1	0	0	0	0	0	0	1	1	0.144624	0.181847	0.158366	0.148096	0.150718	0.166847	0.16891	0.165049	0.134209	0.154793	0.163174	0.167393	0.16152	0.151028	0.149993	0.163581	0.176005	0.144472	0.161439		1.63963e-12	1.43619e-12	1.14337e-12	1.2932e-12	1.56088e-12	1.57591e-12	1.19119e-12	1.19549e-12	1.8182e-12	1.94478e-12	1.10155e-12	1.74082e-12	2.1125e-12	2.69669e-12
116	23	1	3	66	2	0	0	0	1	0	0	0	1	1	2	0.192959	0.15862	0.163429	0.143806	0.128783	0.147151	0.173659	0.12532	0.125987	0.119528	0.13997	0.129318	0.121038	0.130816	0.128719	0.128346	0.134545	0.139834	0.118726		3.15004e-12	4.23733e-12	2.3694e-12	2.68942e-12	2.05015e-12	2.51117e-12	2.20132e-12	2.67931e-12	6.49303e-12	2.04131e-12	1.47739e-12	3.23666e-12	4.04409e-12	2.17003e-12
118	11	2	3	71	2	0	1	0	0	0	0	0	0	1	2	0.171989	0.156998	0.175874	0.169161	0.138285	0.136984	0.159447	0.1454	0.125159	0.132993	0.140419	0.173503	0.163274	0.161626	0.154682	0.144441	0.156371	0.148815	0.163225		4.27673e-11	6.82321e-11	1.15926e-11	6.95886e-12	1.34254e-11	2.389e-11	1.87268e-11	3.05255e-11	4.01593e-11	1.64455e-11	1.37383e-11	2.65436e-11	3.61011e-11	2.38209e-11
124	23	1	1	80	2	0	0	1	0	0	0	0	1	1	2	0.117136	0.121185	0.103836	0.101016	0.0982917	0.102172	0.102425	0.0972556	0.0930567	0.0992965	0.106406	0.102604	0.10023	0.10075	0.105635	0.106244	0.109706	0.113641	0.103109		2.20178e-11	1.57284e-11	1.19655e-11	1.07245e-11	1.66401e-11	2.4743e-11	1.66758e-11	1.23497e-11	1.85028e-11	1.64929e-11	2.16218e-11	2.88482e-11	2.86498e-11	2.43728e-11
125	23	1	3	38	2	0	1	1	1	0	0	0	0	1	1	0.07838	0.0747664	0.0775108	0.0697567	0.0729247	0.0708994	0.0781049	0.0703688	0.0682387	0.0714912	0.0745884	0.0745713	0.0768527	0.0750236	0.075897	0.0752727	0.0806074	0.0816852	0.073758		4.39132e-12	3.60605e-12	4.25176e-12	4.27546e-12	2.22726e-12	4.1359e-12	3.93141e-12	2.60866e-12	4.46587e-12	2.6011e-12	1.99268e-12	6.07815e-12	4.1717e-12	2.80698e-12
126	23	1	3	61	2	0	0	1	1	0	0	0	1	1	1	0.280954	0.29098	0.124329	0.13888	0.17606	0.200274	0.187611	0.163378	0.153143	0.12963	0.16948	0.197372	0.18516	0.18381	0.200492	0.186953	0.172384	0.204813	0.178123		2.61796e-12	2.38198e-12	6.54473e-13	5.48795e-13	7.34742e-13	7.98485e-13	7.08731e-13	7.74915e-13	9.88743e-13	6.49347e-13	6.09974e-13	7.28177e-13	1.39497e-12	8.12795e-13
127	23	1	6	41	1	0	0	0	1	0	0	0	0	1	1	0.0819889	0.083974	0.0824299	0.0787839	0.0774676	0.0762554	0.0809839	0.0766359	0.0757484	0.0766354	0.0806754	0.0786936	0.077354	0.0780616	0.0782691	0.0787195	0.0781018	0.0784904	0.0833888		2.92231e-11	2.64971e-11	3.0828e-11	1.3194e-11	1.55292e-11	2.41722e-11	2.29805e-11	2.33014e-11	2.52406e-11	1.39369e-11	1.62749e-11	2.19271e-11	2.88517e-11	1.39435e-11
129	7	4	4	75	2	1	1	0	0	0	0	0	0	0	3	0.149836	0.143886	0.137421	0.13673	0.110314	0.140219	0.142073	0.124296	0.102675	0.136823	0.13879	0.147361	0.126897	0.113808	0.153013	0.143915	0.158283	0.125442	0.129495		1.16511e-11	9.58475e-12	7.71296e-12	9.50093e-12	1.27367e-11	8.98069e-12	6.20649e-12	7.39637e-12	1.03561e-11	1.01733e-11	4.61466e-12	7.58962e-12	1.63582e-11	1.84926e-11
131	12	2	4	66	2	1	0	0	0	0	0	0	0	1	2	0.038898	0.0477696	0.0680789	0.0581906	0.0457918	0.042054	0.0475153	0.0610306	0.0624375	0.0416325	0.0487312	0.0607245	0.0630347	0.0484297	0.0494043	0.0497584	0.0384226	0.0471338	0.0615358		2.42527e-11	3.88959e-11	1.73352e-11	9.81613e-12	5.9386e-12	2.12636e-11	1.81243e-11	3.52143e-11	1.62394e-11	1.30585e-11	4.10585e-11	1.71998e-11	2.25683e-11	1.74585e-11
132	5	4	2	58	2	0	0	0	0	0	0	0	1	0	0	0.0425382	0.0411452	0.0424653	0.0448403	0.0460432	0.0404982	0.0439036	0.0420301	0.048436	0.0405088	0.0400809	0.0392046	0.0468062	0.0513669	0.0453779	0.0389268	0.0490385	0.0509203	0.0368031		2.32726e-12	2.543e-12	1.41872e-12	7.7969e-13	1.04256e-12	1.72806e-12	2.14774e-12	1.63267e-12	1.75454e-12	4.97825e-13	5.64382e-13	1.19569e-12	1.65269e-12	1.0125e-12
133	8	3	7	85	1	0	0	0	0	0	0	0	1	1	1	0.10025	0.0961345	0.0964537	0.0740933	0.0968809	0.0796922	0.0882686	0.0988359	0.0971842	0.0944123	0.0996904	0.0904043	0.116368	0.132517	0.122183	0.104276	0.0997825	0.108951	0.0876828		1.52478e-11	1.84602e-11	6.49787e-12	4.86591e-12	5.6606e-12	2.06973e-11	6.74617e-12	7.2652e-12	1.48708e-11	7.50359e-12	5.90751e-12	1.48753e-11	3.01438e-11	1.03348e-11
134	16	2	4	83	2	0	0	0	0	0	0	0	0	1	1	0.0910493	0.0965943	0.0837074	0.0779499	0.0803372	0.0937963	0.0882104	0.0701902	0.0699948	0.0748755	0.0801011	0.0794553	0.081495	0.0803134	0.0806584	0.081585	0.087458	0.0875555	0.0804082		8.74061e-12	8.61999e-12	8.02351e-12	4.01858e-12	4.61848e-12	9.25913e-12	8.89337e-12	6.24355e-12	7.61984e-12	4.66193e-12	6.277e-12	6.99331e-12	1.35943e-11	7.80506e-12
135	13	3	4	58	2	0	1	0	0	0	0	0	0	1	1	0.0800072	0.115504	0.0801033	0.0827744	0.0832537	0.108378	0.106128	0.0854456	0.0810466	0.104918	0.11376	0.0884161	0.0843857	0.0818597	0.105319	0.107156	0.094539	0.0776909	0.0806183		3.7785e-12	3.54736e-12	4.11415e-12	3.83134e-12	2.34808e-12	4.80657e-12	6.93909e-12	3.19456e-12	5.48961e-12	6.79618e-12	3.22911e-12	6.61086e-12	6.08521e-12	4.56674e-12
136	23	1	4	41	1	0	1	0	0	0	0	0	0	1	1	0.0913047	0.10825	0.102782	0.108966	0.0873457	0.102085	0.105971	0.0901396	0.0894061	0.0956918	0.104298	0.101483	0.0961969	0.0904459	0.0991754	0.0973836	0.0895708	0.0753052	0.102202		1.0573e-11	2.80686e-11	1.93389e-12	1.55521e-12	1.76924e-12	6.08497e-12	5.13113e-12	3.48189e-12	1.04031e-11	3.84124e-12	1.45525e-12	2.29226e-12	4.73412e-12	3.28101e-12
139	16	2	2	23	1	0	0	0	0	0	0	0	0	1	1	0.0483448	0.0522983	0.0431379	0.042603	0.0403486	0.0433056	0.0515716	0.0486326	0.050734	0.0515089	0.0475722	0.0502814	0.0482572	0.0798514	0.0574755	0.0503531	0.0491504	0.0530103	0.0470896		1.29485e-12	2.45851e-12	1.91061e-12	1.71433e-12	1.93121e-12	1.62375e-12	1.04348e-12	1.30703e-12	1.76256e-12	7.0931e-13	7.19125e-13	2.20273e-12	1.67053e-12	8.17617e-13
142	23	1	3	79	1	0	1	0	1	0	0	0	1	1	1	0.115519	0.0953414	0.108059	0.100934	0.0892739	0.0812304	0.0797788	0.0854725	0.0919963	0.0878383	0.0832602	0.0872403	0.0873936	0.0946264	0.0992968	0.0930377	0.0979901	0.100263	0.0916359		2.95545e-11	2.47501e-11	2.14801e-11	1.8031e-11	1.74511e-11	4.00713e-11	2.34082e-11	2.15581e-11	3.15351e-11	1.60216e-11	1.91838e-11	2.06355e-11	8.72219e-11	2.22254e-11
144	23	1	1	84	2	0	0	0	1	0	0	0	0	1	1	0.103052	0.103143	0.09284	0.0872954	0.0903788	0.0883727	0.0843646	0.0830275	0.0904404	0.0837439	0.0872636	0.0866024	0.0913114	0.0967559	0.0946597	0.0910957	0.0950043	0.104548	0.0819352		4.36708e-12	4.85112e-12	6.31651e-12	6.46489e-12	5.81279e-12	5.90818e-12	4.60508e-12	7.11872e-12	6.4314e-12	4.65988e-12	4.97945e-12	7.14618e-12	1.03008e-11	5.57521e-12
147	13	1	4	63	1	0	1	0	0	0	0	0	0	0	0	0.0795259	0.0895285	0.0828121	0.0923599	0.0982921	0.102807	0.114284	0.0804341	0.0839046	0.11154	0.115241	0.0827051	0.0846484	0.090499	0.112518	0.114423	0.0856268	0.124293	0.0667986		2.49765e-11	1.90477e-11	1.03145e-11	1.12871e-11	1.08376e-11	2.64911e-11	2.48655e-11	1.19867e-11	1.75962e-11	3.96063e-11	1.52549e-11	1.62575e-11	2.20793e-11	2.97271e-11
148	23	1	1	51	2	1	0	0	0	0	0	0	1	0	3	0.0810504	0.111929	0.0785811	0.092732	0.110878	0.122833	0.109129	0.103411	0.118865	0.115038	0.118281	0.103476	0.122775	0.110536	0.114807	0.121799	0.120548	0.128524	0.100311		4.41043e-12	3.59613e-12	2.49516e-12	2.11288e-12	3.28379e-12	5.85671e-12	2.75671e-12	3.58847e-12	6.76292e-12	2.31416e-12	3.15318e-12	2.46236e-12	4.69533e-12	2.36483e-12
149	15	2	1	85	2	1	0	0	0	0	0	0	1	1	1	0.098711	0.098014	0.082934	0.0958049	0.0920346	0.0891269	0.0843538	0.0835329	0.0788892	0.086786	0.0885029	0.0845139	0.0819841	0.0902194	0.0919592	0.109138	0.0931242	0.101672	0.0814671		3.28823e-12	3.22642e-12	2.76333e-12	4.38606e-12	3.41173e-12	4.48156e-12	2.88291e-12	2.83305e-12	3.17675e-12	3.25825e-12	2.81662e-12	2.9798e-12	3.1311e-12	3.15993e-12
150	23	1	7	79	2	0	0	0	0	0	0	0	1	1	2	0.0802507	0.0821285	0.0798614	0.0781543	0.0787051	0.0783902	0.0812606	0.0756651	0.0778471	0.0796633	0.07883	0.078507	0.0772538	0.0769341	0.0790577	0.0798529	0.0765116	0.0787854	0.0761196		3.93512e-12	3.58483e-12	3.11588e-12	3.87016e-12	2.15951e-12	3.6736e-12	2.97732e-12	2.87725e-12	3.0927e-12	1.70736e-12	1.69671e-12	2.39138e-12	3.47397e-12	2.00635e-12
152	23	1	4	55	1	0	0	0	1	0	0	0	1	1	1	0.0563909	0.0575987	0.0444071	0.0411757	0.0465269	0.039405	0.0430105	0.0418697	0.0467164	0.0399984	0.0385566	0.0477411	0.0466989	0.0482515	0.0463743	0.0442549	0.0482501	0.0467856	0.0464737		7.14662e-12	7.82363e-12	4.41569e-12	4.14331e-12	3.06707e-12	8.28649e-12	4.37906e-12	4.50384e-12	8.94636e-12	3.8685e-12	3.25949e-12	5.19265e-12	9.90596e-12	3.59793e-12
153	23	1	4	1	2	0	1	0	0	0	0	0	0	1	2	0.125306	0.136158	0.0929201	0.109627	0.107387	0.12768	0.111042	0.0932272	0.100685	0.114861	0.115905	0.105327	0.11046	0.112765	0.120871	0.125824	0.125247	0.112649	0.0899599		9.60543e-12	1.36573e-11	4.91821e-12	2.46167e-12	3.95794e-12	4.98962e-12	4.93827e-12	3.98914e-12	4.83104e-12	3.4566e-12	2.23172e-12	3.39655e-12	7.52347e-12	5.16023e-12
154	23	1	6	70	2	0	0	0	0	0	0	0	0	1	1	0.125275	0.118987	0.132386	0.113593	0.100166	0.0994737	0.12657	0.107533	0.0999677	0.107391	0.117859	0.112651	0.107305	0.108206	0.111762	0.109424	0.140213	0.183667	0.129284		2.16532e-12	2.23403e-12	1.76406e-12	1.59894e-12	1.50183e-12	3.18191e-12	2.69116e-12	3.65347e-12	3.18042e-12	4.33327e-12	1.60837e-12	4.68218e-12	2.59902e-12	2.04757e-12
158	1	4		65	2	0	0	0	1	0	0	0	1	1	2	0.10622	0.100347	0.104169	0.101837	0.0950152	0.095206	0.0988673	0.0874501	0.0849619	0.100292	0.103837	0.100414	0.0910642	0.0958234	0.106737	0.125537	0.105478	0.127636	0.0960368		1.2677e-11	1.19407e-11	1.3287e-11	1.37788e-11	1.61257e-11	1.26325e-11	1.1963e-11	1.02461e-11	1.24733e-11	1.26134e-11	1.12938e-11	1.3953e-11	1.26898e-11	1.4328e-11
159	14	2	4	78	1	1	0	0	0	0	0	0	1	1	2	0.157369	0.150062	0.160587	0.151655	0.133951	0.131015	0.142044	0.145408	0.140983	0.120421	0.134767	0.156126	0.152491	0.152434	0.123632	0.125198	0.134265	0.134197	0.160078		3.92854e-11	5.79533e-11	2.0187e-11	1.41603e-11	1.91089e-11	3.72089e-11	2.64312e-11	3.83448e-11	5.64889e-11	2.48367e-11	2.10603e-11	4.27166e-11	4.50078e-11	2.77869e-11
160	5	4	4	69	2	0	1	0	0	0	0	0	0	0	0	0.089186	0.125995	0.0869939	0.0853169	0.0901352	0.12138	0.122959	0.081871	0.0890809	0.120224	0.117829	0.0810738	0.0807665	0.0910514	0.11652	0.117057	0.0951884	0.088385	0.0836112		3.8212e-12	2.66756e-12	2.96057e-12	2.19996e-12	2.97761e-12	7.29175e-12	3.17224e-12	5.66612e-12	8.67422e-12	2.39521e-12	3.66672e-12	1.24108e-11	7.74917e-12	4.80046e-12
161	23	1	4	47	2	1	0	0	0	0	0	0	0	1	2	0.0711586	0.0716042	0.0872436	0.0807055	0.0665743	0.0707614	0.0768341	0.0844546	0.0827054	0.0663129	0.0689078	0.0969424	0.0878339	0.068242	0.0658557	0.068725	0.0769524	0.0632559	0.082203		1.55952e-11	2.19062e-11	2.69179e-12	2.7767e-12	3.04965e-12	6.39923e-12	3.48969e-12	4.41825e-12	1.26846e-11	2.08842e-12	2.10435e-12	6.34021e-12	4.88687e-12	2.92795e-12
163	18	2	4	77	1	0	0	1	0	0	0	0	1	1	3	0.115329	0.122459	0.104556	0.115108	0.112578	0.109808	0.104364	0.101721	0.104779	0.100744	0.103925	0.107209	0.109187	0.109063	0.110552	0.105622	0.111682	0.112859	0.0998823		1.79658e-11	1.82268e-11	2.07101e-11	1.05345e-11	1.16682e-11	2.10715e-11	1.12725e-11	2.11997e-11	1.96861e-11	1.07457e-11	1.39717e-11	1.97809e-11	2.05283e-11	2.08147e-11
165	23	1	4	78	1	0	0	0	1	0	0	0	1	1	1	0.102809	0.102573	0.103227	0.0948719	0.0976965	0.0999688	0.105359	0.0943438	0.102071	0.0992853	0.10182	0.113599	0.117718	0.110409	0.101156	0.101934	0.128542	0.133129	0.109352		3.44872e-12	4.16269e-12	4.57289e-12	4.12982e-12	4.89909e-12	3.54348e-12	3.50648e-12	4.24101e-12	3.68664e-12	2.5139e-12	2.85892e-12	4.47906e-12	4.02398e-12	3.71809e-12
168	23	1	1	56	2	0	0	1	0	0	0	0	1	1	1	0.0826559	0.087303	0.079638	0.060791	0.060599	0.0588434	0.0845175	0.0605424	0.0569768	0.059767	0.0669801	0.064378	0.0602191	0.0638184	0.0597987	0.0678302	0.073152	0.0682126	0.0782381		7.59729e-12	9.67765e-12	6.58471e-12	6.78316e-12	5.09338e-12	7.72263e-12	5.13824e-12	5.03698e-12	7.15545e-12	3.39524e-12	3.46569e-12	5.4967e-12	6.05586e-12	3.29639e-12
169	2	4	2	53	2	0	0	1	0	1	0	0	1	1	2	0.151546	0.117797	0.15142	0.115245	0.119064	0.119268	0.145733	0.132175	0.128364	0.113956	0.12633	0.122113	0.1306	0.128733	0.159343	0.129327	0.137633	0.122696	0.124101		1.39275e-11	1.55017e-11	1.76563e-11	5.21572e-12	1.56192e-11	1.37484e-11	1.17016e-11	1.37154e-11	1.37672e-11	6.60311e-12	5.92004e-12	1.07395e-11	1.87045e-11	1.51905e-11
171	23	1	4	46	2	0	1	0	0	0	0	0	0	1	1	0.196277	0.23178	0.198126	0.184446	0.166866	0.198238	0.21733	0.185147	0.131001	0.180378	0.182699	0.181126	0.197582	0.177614	0.189221	0.177604	0.18435	0.191204	0.194534		1.60447e-11	1.18852e-11	4.87421e-12	2.33275e-12	3.06007e-12	1.27167e-11	7.95369e-12	4.57018e-12	7.0248e-12	2.36606e-12	2.42156e-12	4.49651e-12	1.01076e-11	4.15269e-12
172	18	1	1	73	2	1	0	0	0	0	0	0	0	1	3	0.145936	0.163039	0.13573	0.141369	0.159878	0.177899	0.17101	0.128019	0.14162	0.158003	0.145557	0.14132	0.141022	0.145002	0.142552	0.165953	0.150441	0.152627	0.136349		1.59563e-11	2.27182e-11	2.87367e-11	2.70937e-11	3.01593e-11	2.10636e-11	1.48202e-11	3.34339e-11	5.62204e-11	1.62485e-11	1.02991e-11	2.10323e-11	2.20484e-11	1.58664e-11
174	23	1	6	65	1	0	0	0	1	0	0	0	1	1	1	0.0708911	0.0705193	0.0704297	0.06746	0.0663257	0.0690963	0.0670648	0.066094	0.0650316	0.0672243	0.0686745	0.0655537	0.0659872	0.069452	0.0661294	0.0659298	0.0708397	0.0696895	0.0691706		2.81507e-11	2.63212e-11	1.97103e-11	1.16697e-11	2.35093e-11	3.51108e-11	2.1409e-11	2.67231e-11	3.21586e-11	1.09804e-11	1.31965e-11	3.00612e-11	6.21642e-11	2.15928e-11
175	23	1	4	60	1	1	0	0	0	0	0	0	1	1	1	0.0573805	0.0574546	0.0782307	0.0763418	0.0578129	0.0573259	0.0585209	0.0757046	0.0761905	0.055248	0.0572031	0.0785664	0.0769159	0.0570865	0.055419	0.0572648	0.055956	0.0554527	0.0784445		3.82409e-12	7.76664e-12	6.8652e-12	3.47405e-12	2.49674e-12	4.5023e-12	4.45699e-12	1.82439e-11	2.60078e-11	3.01623e-12	5.52024e-12	1.2218e-11	3.6729e-12	2.65463e-12
176	8	3	3	83	2	0	1	0	0	0	0	0	0	1	2	0.150515	0.178936	0.152264	0.147508	0.155264	0.15488	0.201223	0.164555	0.150788	0.154586	0.155473	0.17261	0.168008	0.16027	0.158628	0.150456	0.168485	0.151168	0.162925		3.89757e-12	4.7769e-12	2.61735e-12	2.78506e-12	2.52589e-12	4.44008e-12	2.57906e-12	3.11697e-12	1.19105e-11	2.56808e-12	2.04775e-12	4.9865e-12	3.84219e-12	2.51435e-12
177	23	1	3	35	1	1	0	0	0	0	0	0	0	1	2	0.0871644	0.102682	0.0880948	0.0831347	0.100797	0.110168	0.118686	0.0777834	0.0920687	0.0907816	0.115553	0.113536	0.0823142	0.0939223	0.0951112	0.0900911	0.106902	0.0910918	0.094868		1.59727e-12	1.42154e-12	5.18278e-13	9.9564e-13	1.90566e-12	2.57845e-12	9.11096e-13	9.55896e-13	2.0564e-12	1.09887e-12	3.37713e-12	2.08297e-12	2.43872e-12	1.8465e-12
178	8	3	4	62	2	0	1	0	0	0	0	0	1	1	3	0.0962286	0.114841	0.096738	0.0903907	0.0961227	0.111679	0.114547	0.0884626	0.096898	0.125646	0.114788	0.0842914	0.0938551	0.104004	0.131759	0.123301	0.108327	0.0964501	0.0892012		5.91638e-12	4.62649e-12	4.09566e-12	3.29343e-12	2.26395e-12	1.62502e-11	4.70583e-12	6.77255e-12	6.99289e-12	3.27498e-12	4.42225e-12	3.73414e-12	4.43517e-12	2.66946e-12
179	5	4	4	67	1	0	1	0	0	0	0	0	1	1	2	0.113033	0.163968	0.119032	0.121511	0.137353	0.162484	0.15566	0.121028	0.130068	0.158125	0.145559	0.116023	0.126132	0.134321	0.156462	0.14368	0.116722	0.130889	0.12294		7.39664e-12	1.00736e-11	3.58327e-12	2.24921e-12	2.76048e-12	9.01624e-12	3.84755e-12	4.83405e-12	1.29956e-11	3.06599e-12	2.865e-12	8.48386e-12	7.27489e-12	4.03958e-12
180	23	1	4	55	2	0	1	0	0	0	0	0	0	1	2	0.0707258	0.0961893	0.0729873	0.0669041	0.0648338	0.0968675	0.103507	0.0721462	0.0687036	0.103117	0.144058	0.118776	0.0786762	0.0682741	0.0943185	0.12209	0.115649	0.0688684	0.0689915		1.95572e-12	2.24114e-12	1.97561e-12	1.32937e-12	1.64193e-12	2.01469e-12	1.5981e-12	2.30168e-12	2.22411e-12	9.01618e-13	1.08622e-12	1.49762e-12	3.16124e-12	2.12945e-12
183	16	2	4	71	1	1	0	0	0	0	0	0	0	1	2	0.0886415	0.098903	0.106781	0.101966	0.0801262	0.0835362	0.0944566	0.094199	0.09473	0.0863694	0.0963597	0.0952141	0.09648	0.0822047	0.092912	0.105559	0.0912249	0.0971441	0.0934728		4.44313e-12	6.52624e-12	7.06365e-12	4.00028e-12	5.02848e-12	6.66202e-12	4.8783e-12	7.93316e-12	8.28327e-12	4.6957e-12	3.73812e-12	5.14549e-12	1.3304e-11	1.00173e-11
184	17	1	3	56	2	0	1	0	0	0	0	0	0	1	2	0.100173	0.101159	0.0946397	0.093313	0.092547	0.0862861	0.0894361	0.0943843	0.0818383	0.0848945	0.08528	0.104812	0.0953629	0.0893802	0.0902216	0.0876373	0.0961665	0.0946535	0.0959078		4.66443e-12	6.10811e-12	2.94712e-12	2.4054e-12	2.38947e-12	3.02404e-12	3.71725e-12	3.84962e-12	5.81173e-12	2.24531e-12	2.64016e-12	7.13136e-12	3.10932e-12	2.19254e-12
188	6	4		78	2	1	0	0	0	0	0	0	1	1	1	0.0861044	0.078384	0.0749579	0.081136	0.0812395	0.0765147	0.0775033	0.078484	0.0817746	0.0764505	0.0818835	0.0835992	0.0835107	0.0827813	0.0829891	0.0848385	0.0884561	0.0821749	0.080065		2.0094e-11	2.22747e-11	1.75825e-11	1.57862e-11	2.37394e-11	2.23721e-11	1.51593e-11	2.27716e-11	2.81522e-11	1.70188e-11	1.6897e-11	2.67436e-11	5.77723e-11	3.45822e-11
190	10	3	4	73	1	0	1	0	0	0	0	0	1	1	1	0.0785857	0.113191	0.0814058	0.0791358	0.0831077	0.111332	0.116368	0.0791334	0.0823011	0.108891	0.116541	0.086987	0.0806168	0.0824471	0.109405	0.112758	0.0944195	0.0838612	0.0821041		2.06422e-11	1.52982e-11	9.48703e-12	5.51384e-12	1.32064e-11	1.78412e-11	1.37016e-11	1.30765e-11	2.25372e-11	1.03932e-11	1.40166e-11	2.3777e-11	1.01331e-11	7.58533e-12
191	4	4	4	83	2	1	0	0	0	0	0	0	0	1	2	0.108073	0.0720932	0.107321	0.10667	0.077852	0.0710041	0.0725265	0.105493	0.075312	0.07022	0.0710221	0.105845	0.104558	0.0762443	0.0712201	0.0707872	0.0773434	0.0757622	0.107094		1.62433e-11	1.52554e-11	8.70101e-12	1.48465e-11	1.0025e-11	2.2644e-11	1.22527e-11	1.0637e-11	1.57719e-11	2.15495e-11	1.40803e-11	1.71324e-11	1.12514e-11	1.63532e-11
192	23	1	1	69	1	0	0	0	0	1	0	0	1	1	1	0.0832206	0.0748117	0.0772374	0.0759509	0.0824492	0.0749909	0.0836588	0.0740507	0.0759742	0.0777419	0.0758971	0.0764923	0.0776893	0.0768923	0.0771333	0.0735816	0.0784009	0.0806419	0.0755065		3.98156e-12	3.26848e-12	2.92626e-12	1.07368e-12	1.18935e-12	3.74651e-12	3.20728e-12	2.47029e-12	2.423e-12	1.68133e-12	1.29275e-12	2.238e-12	3.00011e-12	1.79383e-12
199	23	1	3	79	1	0	0	0	1	0	0	0	1	1	1	0.115519	0.0953414	0.108059	0.100934	0.0892739	0.0812304	0.0797788	0.0854725	0.0919963	0.0878383	0.0832602	0.0872403	0.0873936	0.0946264	0.0992968	0.0930377	0.0979901	0.100263	0.0916359		2.95545e-11	2.47501e-11	2.14801e-11	1.8031e-11	1.74511e-11	4.00713e-11	2.34082e-11	2.15581e-11	3.15351e-11	1.60216e-11	1.91838e-11	2.06355e-11	8.72219e-11	2.22254e-11
200	9	3	3	83	2	1	0	0	0	0	0	0	0	0	2	0.118289	0.132155	0.115689	0.116655	0.113559	0.114043	0.114796	0.105166	0.109402	0.114909	0.112755	0.115056	0.110906	0.111307	0.117002	0.115173	0.11751	0.12777	0.115095		1.16981e-11	1.12896e-11	7.96675e-12	1.24068e-11	1.33676e-11	1.46329e-11	1.32113e-11	6.50194e-12	1.329e-11	1.07732e-11	7.26758e-12	1.09831e-11	1.25729e-11	1.31939e-11
202	18	1	4	83	2	1	0	0	0	0	0	0	1	1	2	0.115558	0.118048	0.113596	0.127656	0.110798	0.107129	0.108281	0.122378	0.1261	0.100227	0.107247	0.132509	0.131242	0.139619	0.113853	0.104057	0.122015	0.117021	0.127286		2.46514e-11	2.23944e-11	1.55032e-11	1.14597e-11	2.02335e-11	2.75891e-11	2.02344e-11	2.18503e-11	3.43954e-11	1.89982e-11	2.87397e-11	5.35595e-11	2.9767e-11	2.03138e-11
205	3	4	2	30	2	0	0	0	0	1	0	0	1	1	2	0.244624	0.183641	0.186432	0.152164	0.173427	0.162372	0.248749	0.1885	0.179187	0.198181	0.186901	0.167213	0.168142	0.180639	0.181525	0.185759	0.18366	0.179791	0.145866		6.59069e-12	6.60332e-12	5.27339e-12	3.58948e-12	7.31349e-12	4.14056e-12	4.07578e-12	4.29258e-12	5.32587e-12	1.57011e-12	1.24979e-12	3.51438e-12	5.51596e-12	4.65316e-12
206	11	2	4	68	1	0	1	0	0	0	0	0	0	1	2	0.09103	0.114397	0.0946472	0.0930436	0.0877454	0.108539	0.111711	0.0901251	0.0899497	0.105375	0.109978	0.0873732	0.0889759	0.0916754	0.110435	0.110601	0.0893685	0.0892041	0.0940782		7.36676e-11	6.49357e-11	4.24194e-11	1.43691e-11	1.9301e-11	6.0739e-11	1.30779e-10	1.5415e-11	3.0739e-11	2.82299e-11	1.93926e-11	3.56719e-11	1.41725e-11	1.53537e-11
226	23	1	4	64	2	0	0	0	1	0	0	0	1	1	1	0.214554	0.225913	0.219685	0.167673	0.164273	0.156183	0.194959	0.159465	0.167543	0.162657	0.16128	0.183243	0.168301	0.181434	0.166597	0.16321	0.203533	0.183045	0.176665		2.48212e-11	2.71941e-11	1.99088e-11	1.03673e-11	1.6506e-11	2.31972e-11	1.66487e-11	2.57296e-11	2.12221e-11	2.06133e-11	1.24267e-11	1.51465e-11	2.95642e-11	3.09172e-11
228	13	2	4	53	2	1	0	0	0	0	0	0	0	1	2	0.0886816	0.0887527	0.10741	0.109024	0.0846741	0.0845436	0.0876322	0.0995347	0.107411	0.0866111	0.0905018	0.106447	0.103765	0.0887035	0.0842256	0.0881193	0.0876021	0.0873361	0.107162		9.74611e-12	1.25177e-11	1.31022e-11	4.37617e-12	4.46693e-12	1.30434e-11	1.47012e-11	1.28287e-11	1.76367e-11	9.28479e-12	6.00565e-12	1.08555e-11	1.30666e-11	5.87053e-12
229	23	1	4	70	2	1	0	0	0	0	0	0	1	0	0	0.0963852	0.103431	0.106485	0.105272	0.0938843	0.0947163	0.0852933	0.107542	0.108925	0.0899408	0.0812421	0.116393	0.115355	0.092721	0.0986865	0.0961355	0.0958435	0.0969694	0.110537		9.68133e-12	1.11239e-11	6.83855e-12	4.78914e-12	5.5759e-12	1.17212e-11	9.54556e-12	8.76084e-12	1.17881e-11	6.62354e-12	4.44625e-12	5.83153e-12	7.08067e-12	6.10634e-12
230	3	4	5	25	2	0	0	0	0	0	0	0	0	0	0	0.109853	0.0934044	0.120899	0.123313	0.118863	0.10162	0.117094	0.126664	0.109124	0.116068	0.118705	0.104143	0.105307	0.104428	0.114335	0.11776	0.0965208	0.105854	0.113629		1.847e-12	2.47231e-12	1.09761e-12	9.60851e-13	1.23395e-12	2.10239e-12	1.19632e-12	1.17665e-12	2.40702e-12	7.09204e-13	1.35808e-12	3.23866e-12	1.52574e-12	7.09079e-13
235	15	2	1	73	2	0	0	1	0	0	0	0	1	1	3	0.175764	0.179743	0.154888	0.181228	0.170423	0.181704	0.168182	0.158226	0.139552	0.152842	0.156777	0.170233	0.162386	0.159384	0.155725	0.15707	0.156643	0.155012	0.145808		8.38834e-12	7.39646e-12	4.18812e-12	5.58435e-12	6.90789e-12	8.02961e-12	6.09184e-12	5.6238e-12	7.71637e-12	7.8163e-12	4.58899e-12	8.26374e-12	8.85128e-12	7.91313e-12
237	9	3	4	72	1	1	0	0	0	0	0	0	1	0	0	0.166174	0.12546	0.15877	0.148967	0.124207	0.128242	0.125241	0.142414	0.128172	0.126441	0.126378	0.14936	0.148319	0.125947	0.125386	0.119867	0.120497	0.111265	0.152706		2.29201e-11	3.98189e-11	2.39836e-11	7.02177e-12	6.85568e-12	3.40055e-11	2.69511e-11	2.08709e-11	1.75874e-11	1.41593e-11	1.18701e-11	2.19128e-11	1.08686e-11	9.11459e-12
239	23	1	1	41	1	1	1	0	0	0	0	0	0	1	1	0.081657	0.0901219	0.0838274	0.0805163	0.0814825	0.082988	0.0897434	0.0849308	0.0825986	0.0808492	0.0855129	0.0851932	0.0848612	0.0887095	0.0817882	0.0842252	0.0852448	0.0846734	0.0857608		9.17474e-12	7.62586e-12	4.17253e-12	3.08934e-12	5.55844e-12	8.09524e-12	5.61614e-12	4.9348e-12	1.221e-11	2.70939e-12	3.1762e-12	5.37297e-12	7.2706e-12	4.3652e-12
240	19	1	3	81	2	1	0	0	0	0	0	0	1	1	2	0.0851316	0.0852544	0.0705704	0.0697408	0.0775742	0.0789763	0.0833244	0.065706	0.0726789	0.0745731	0.0803943	0.108623	0.0810228	0.0807285	0.0747482	0.0737195	0.105575	0.089174	0.0698358		1.21971e-11	1.2518e-11	5.67673e-12	5.71437e-12	1.00784e-11	9.58607e-12	7.08998e-12	6.40058e-12	8.45827e-12	5.87401e-12	1.71432e-11	9.56959e-12	1.08791e-11	1.0662e-11
241	10	3	1	48	1	0	0	0	0	1	0	0	1	1	2	0.105718	0.110135	0.103331	0.101589	0.104896	0.102211	0.103538	0.105479	0.100586	0.101047	0.0996451	0.106559	0.108539	0.108689	0.107747	0.106806	0.10258	0.103692	0.102552		3.10016e-11	3.45615e-11	1.88667e-11	1.2321e-11	2.85834e-11	3.40465e-11	2.36816e-11	2.4781e-11	2.96459e-11	2.32753e-11	2.61668e-11	2.48048e-11	5.04314e-11	3.56897e-11
242	7	4	1	74	2	1	0	0	0	0	0	0	0	1	1	0.144352	0.148572	0.123643	0.116544	0.124843	0.134378	0.140807	0.113028	0.102623	0.100942	0.147679	0.131326	0.130822	0.122753	0.124419	0.136656	0.130744	0.135148	0.128033		1.06691e-11	9.29146e-12	4.2287e-12	3.08258e-12	6.23368e-12	7.19617e-12	6.05726e-12	7.17438e-12	1.63523e-11	4.98844e-12	5.43743e-12	1.05871e-11	1.37373e-11	7.26346e-12
243	14	2	4	78	1	0	1	0	0	0	0	0	0	1	1	0.0913419	0.114951	0.0926068	0.0958205	0.0985691	0.109582	0.113861	0.084934	0.0866504	0.104719	0.113465	0.0904472	0.0872019	0.091732	0.106852	0.110028	0.0974435	0.0899937	0.093993		3.05639e-11	1.5614e-11	2.29688e-11	6.06102e-12	1.01303e-11	4.44987e-11	2.21835e-11	1.10329e-11	1.46806e-11	1.5761e-11	7.15166e-12	1.52659e-11	4.60333e-11	2.93121e-11
244	23	1	7	78	1	0	0	0	0	0	0	0	1	1	2	0.10674	0.112944	0.113533	0.104016	0.104416	0.107841	0.109839	0.109671	0.12441	0.116739	0.117973	0.114863	0.116751	0.129213	0.110016	0.121034	0.12921	0.117098	0.112168		6.17223e-12	4.95346e-12	3.04903e-12	8.32448e-12	4.18313e-12	5.9831e-12	3.47928e-12	5.17434e-12	6.14205e-12	4.24516e-12	3.56792e-12	4.76243e-12	6.28127e-12	5.7991e-12
246	7	4	1	57	2	0	0	0	0	1	0	0	1	1	1	0.10242	0.1093	0.0994086	0.100737	0.101378	0.0929673	0.112171	0.100865	0.0773617	0.0985309	0.103456	0.0934974	0.121706	0.101012	0.0990999	0.0965124	0.13663	0.120959	0.109368		2.40269e-11	2.38282e-11	1.28119e-11	1.10318e-11	1.34812e-11	3.0529e-11	1.13318e-11	9.86872e-12	1.11924e-11	7.38526e-12	7.23053e-12	1.71794e-11	1.79793e-11	1.20478e-11
266	23	1	1	52	2	0	1	0	0	0	0	0	1	1	1	0.10255	0.109308	0.100514	0.0940769	0.100327	0.0994311	0.107632	0.0893652	0.090035	0.0947484	0.0950863	0.107028	0.0950657	0.0956086	0.0948819	0.0998372	0.107109	0.0957933	0.0995255		5.13494e-12	5.06501e-12	7.31775e-12	3.47201e-12	3.04908e-12	3.40898e-12	7.1093e-12	4.73185e-12	3.4969e-12	2.63051e-12	1.83849e-12	3.02951e-12	8.87394e-12	3.98385e-12
284	9	3	4	69	1	0	1	0	0	0	0	0	0	1	2	0.128678	0.143826	0.125327	0.125596	0.114093	0.135264	0.138713	0.106711	0.112162	0.143185	0.143174	0.124434	0.122337	0.13073	0.140808	0.133668	0.12697	0.105591	0.115183		2.23139e-11	1.24646e-11	1.32611e-11	7.07608e-12	1.10427e-11	2.11858e-11	3.91357e-11	9.9327e-12	1.62332e-11	1.2734e-11	7.82603e-12	1.90084e-11	8.75221e-12	1.23096e-11
285	6	4	2	23	2	0	0	0	0	0	0	0	1	1	0	0.124212	0.124041	0.120826	0.11221	0.111094	0.11056	0.124262	0.109118	0.118378	0.119338	0.11363	0.120313	0.11796	0.126965	0.123588	0.110853	0.124239	0.114528	0.113837		5.0729e-12	6.25975e-12	3.688e-12	1.95799e-12	2.10248e-12	5.59345e-12	4.47581e-12	2.42069e-12	4.62524e-12	1.84795e-12	1.7254e-12	2.51685e-12	3.52358e-12	1.97109e-12
286	23	1	4	62	2	0	0	0	1	0	0	0	1	1	2	0.095227	0.105021	0.0977282	0.0938894	0.0971441	0.097902	0.0962661	0.095359	0.093203	0.0896349	0.0910166	0.0930441	0.0964424	0.0894553	0.0845608	0.0853609	0.0876181	0.0878709	0.0909951		6.24884e-12	8.01336e-12	5.0081e-12	2.71637e-12	2.95022e-12	1.03912e-11	4.82517e-12	7.40029e-12	1.02243e-11	3.76721e-12	3.67684e-12	7.31014e-12	8.44588e-12	4.49151e-12
297	23	1	4	55	1	0	0	0	1	0	0	0	1	1	2	0.111558	0.12705	0.10143	0.108897	0.11291	0.115865	0.114382	0.112967	0.107458	0.106831	0.105807	0.115535	0.111203	0.111816	0.110354	0.114826	0.119087	0.124403	0.101459		1.38514e-11	1.89342e-11	8.93705e-12	4.95288e-12	9.82067e-12	1.5896e-11	8.92525e-12	1.59949e-11	1.65747e-11	7.432e-12	9.003e-12	1.24357e-11	1.37626e-11	8.98483e-12
298	19	1	1	74	1	0	0	1	0	0	0	0	1	1	2	0.105541	0.0998942	0.0971223	0.100123	0.0932262	0.104784	0.0799507	0.0929703	0.0899252	0.100896	0.0912442	0.0950929	0.0923825	0.0901891	0.0920532	0.084696	0.149518	0.197729	0.0823205		1.40316e-11	1.65724e-11	5.01537e-11	5.43485e-12	6.18053e-12	1.45094e-11	1.54614e-11	2.76588e-11	1.65403e-11	9.46549e-12	8.67723e-12	1.50877e-11	6.6867e-12	3.6709e-12
306	23	1	2	83	1	0	0	1	0	1	0	0	1	1	1	0.0798938	0.0811073	0.0765754	0.075907	0.075349	0.0750157	0.0756921	0.0783989	0.0750315	0.0765504	0.0782399	0.0772859	0.0792464	0.0799827	0.0797049	0.0807233	0.0740652	0.0797861	0.0786435		2.2819e-11	2.58048e-11	1.58366e-11	7.67869e-12	1.13738e-11	2.0407e-11	1.49173e-11	1.48212e-11	1.881e-11	9.95485e-12	9.15863e-12	1.38405e-11	1.71223e-11	1.32194e-11
307	23	1	3	78	1	1	0	0	0	0	0	0	1	1	3	0.0739405	0.0674997	0.0801827	0.0784994	0.0777291	0.0723173	0.077093	0.0791198	0.0742508	0.0739022	0.0768673	0.0787516	0.0823165	0.0769249	0.0820121	0.0798237	0.0834097	0.0825266	0.0721763		1.56862e-11	1.3498e-11	1.34355e-11	6.8487e-12	3.35395e-12	1.32611e-11	1.4491e-11	5.05769e-12	7.87092e-12	7.27457e-12	1.48593e-12	4.21303e-12	2.75564e-12	9.32342e-12
308	23	1	4	62	1	0	1	0	0	0	0	0	1	1	2	0.0940045	0.113308	0.102262	0.0978423	0.0917229	0.111462	0.114558	0.0972818	0.0908513	0.110611	0.111317	0.102835	0.0998604	0.0994681	0.11563	0.11677	0.106095	0.100423	0.0979811		1.30992e-11	1.35889e-11	1.07604e-11	4.04784e-12	1.37456e-11	1.20354e-11	9.60538e-12	9.60546e-12	1.37996e-11	2.31502e-11	3.53025e-12	1.70888e-11	1.56815e-11	1.83433e-11
310	14	1	4	74	2	0	0	0	1	0	0	0	1	0	0	0.0899102	0.0862381	0.0749186	0.0779342	0.092623	0.086448	0.0851538	0.0809064	0.0898339	0.0876898	0.0842501	0.0932688	0.0925606	0.0937135	0.0889293	0.0846624	0.0956827	0.0860574	0.08116		3.95605e-12	2.5005e-12	1.25624e-12	1.07307e-12	1.63019e-12	4.03156e-12	2.06676e-12	1.47084e-12	3.24019e-12	1.41535e-12	1.12625e-12	1.96134e-12	2.70525e-12	1.85189e-12
313	23	1	1	56	2	0	0	0	0	1	0	0	1	1	1	0.0905384	0.0883615	0.0718083	0.0688747	0.0756007	0.0826338	0.0779797	0.0690715	0.0661382	0.0707608	0.0728446	0.0752985	0.0749335	0.0686878	0.0703972	0.0727478	0.0787287	0.0751748	0.0726831		4.30011e-12	4.50069e-12	2.95937e-12	2.60102e-12	2.36631e-12	4.36247e-12	2.59475e-12	3.45108e-12	3.45449e-12	1.58349e-12	2.4451e-12	3.00327e-12	4.21046e-12	3.14898e-12
314	23	1	4	64	1	0	0	0	1	0	0	0	1	1	2	0.0890656	0.094568	0.101603	0.0800643	0.0802307	0.0811164	0.0886322	0.0834798	0.0786343	0.0820533	0.0823123	0.0830927	0.082081	0.0854219	0.0828625	0.084176	0.0895161	0.0886708	0.0822646		2.14308e-12	2.30054e-12	2.15401e-12	3.15068e-12	1.55578e-12	2.83586e-12	2.10469e-12	1.75155e-12	2.37111e-12	2.17822e-12	1.64626e-12	1.68088e-12	2.98107e-12	2.11791e-12
321	18	1	1	45	2	0	1	0	0	0	0	0	1	1	1	0.0681267	0.0642475	0.0672667	0.0696711	0.0695421	0.0681504	0.0673324	0.071158	0.0698893	0.071545	0.0688382	0.0687907	0.0684334	0.067102	0.0688902	0.0680197	0.0673843	0.0694296	0.0685629		7.01833e-12	5.12444e-12	4.40227e-12	3.18946e-12	4.51231e-12	9.82924e-12	6.45802e-12	4.75998e-12	6.52647e-12	5.23287e-12	4.54169e-12	6.9919e-12	7.10348e-12	3.75526e-12
325	20	1	3	88	1	0	0	0	1	0	0	0	1	1	1	0.156116	0.132139	0.163025	0.11462	0.131442	0.0967623	0.136569	0.153323	0.152096	0.138866	0.108276	0.12461	0.190172	0.168245	0.164429	0.148086	0.115974	0.193894	0.131104		2.01247e-11	1.42304e-11	8.57e-12	6.50533e-12	6.05696e-12	2.14984e-11	7.10844e-12	7.81718e-12	1.04845e-11	5.77796e-12	4.44027e-12	6.59325e-12	1.29572e-11	7.90491e-12
330	20	1	1	81	2	0	0	0	0	1	0	0	1	1	1	0.0848193	0.0837038	0.0837706	0.0839363	0.0800267	0.0796991	0.0827712	0.0811883	0.0815306	0.0799724	0.082705	0.0861191	0.0841332	0.0831923	0.0822956	0.0816622	0.0892355	0.0875785	0.0821645		1.97772e-12	3.08491e-12	1.83654e-12	2.15004e-12	1.89827e-12	3.23825e-12	2.11263e-12	2.62729e-12	3.33612e-12	1.6162e-12	2.03049e-12	2.26366e-12	2.94545e-12	2.00638e-12
331	17	1	4	61	1	0	1	0	0	0	0	0	1	1	2	0.141612	0.164025	0.111481	0.107774	0.110834	0.132921	0.130628	0.0994391	0.101687	0.128752	0.135003	0.107049	0.102961	0.110063	0.127832	0.133311	0.107665	0.110436	0.106558		2.52853e-11	2.73359e-11	1.19668e-11	1.00808e-11	1.88359e-11	3.14848e-11	1.04823e-11	2.63708e-11	3.11311e-11	9.91226e-12	2.83911e-11	4.5326e-11	1.12905e-10	4.61732e-11
351	22	1	1	22	2	0	0	0	0	1	0	0	1	1	1	0.0944362	0.0937378	0.0961768	0.0919842	0.0948373	0.0905125	0.0918776	0.0923662	0.0924056	0.0893712	0.0862368	0.0915246	0.0916061	0.0937314	0.0918402	0.0936052	0.0936394	0.0896428	0.0851662		9.84531e-12	7.32583e-12	7.30807e-12	1.94863e-12	3.7851e-12	8.59282e-12	8.81528e-12	6.46968e-12	5.98024e-12	3.85632e-12	4.42165e-12	5.71215e-12	1.17888e-11	6.30914e-12
365	13	2	1	81	2	0	0	1	0	0	0	0	1	1	2	0.0925364	0.0891119	0.0931829	0.10294	0.09184	0.0930035	0.0902484	0.0863509	0.0853127	0.0874238	0.0891931	0.0848869	0.0865621	0.0876206	0.0891624	0.088052	0.0887434	0.0955584	0.0898824		2.94349e-11	2.87733e-11	1.92776e-11	1.33018e-11	1.65963e-11	2.38146e-11	2.02891e-11	2.49942e-11	2.46363e-11	2.129e-11	2.34264e-11	2.35308e-11	5.16538e-11	3.74454e-11
366	22	1	3	83	2	0	0	1	0	0	0	0	1	1	2	0.0972958	0.100272	0.0932125	0.0951546	0.0996684	0.0908548	0.0846496	0.0892572	0.0897212	0.087188	0.086147	0.0986152	0.0964665	0.0960545	0.0901958	0.0898525	0.102891	0.0953767	0.0844095		1.17174e-11	1.09873e-11	7.8887e-12	4.44667e-12	7.06987e-12	1.56819e-11	1.1866e-11	9.77116e-12	1.09175e-11	4.97887e-12	7.29096e-12	1.06985e-11	8.98447e-12	6.18329e-12
368	3	4	2	67	2	0	0	1	0	1	0	0	1	1	1	0.107275	0.118251	0.101129	0.0968189	0.121816	0.103752	0.106784	0.112663	0.100407	0.110089	0.104212	0.112171	0.123256	0.125679	0.123954	0.135011	0.121555	0.125767	0.0986988		1.514e-11	1.81943e-11	1.09722e-11	1.35052e-11	1.3226e-11	9.95075e-12	1.0282e-11	1.32891e-11	1.18559e-11	7.35937e-12	8.18003e-12	6.27093e-12	1.10338e-11	9.30574e-12
376	21	1	1	33	2	0	0	1	0	0	0	0	1	1	1	0.0856863	0.0914009	0.0916577	0.0864926	0.086644	0.0820447	0.081938	0.0853701	0.0849209	0.0857837	0.0864635	0.0834743	0.0887679	0.081758	0.0817425	0.0816907	0.0840922	0.0840691	0.0847997		6.23856e-12	6.43101e-12	5.89384e-12	3.88038e-12	3.49823e-12	6.11598e-12	6.57957e-12	4.73273e-12	6.50127e-12	4.40898e-12	3.89453e-12	8.23688e-12	7.26148e-12	4.08889e-12
377	10	3	4	66	1	0	0	1	0	0	0	0	0	0	0	0.124825	0.120002	0.122345	0.120938	0.118823	0.116512	0.115029	0.117687	0.113473	0.110669	0.111081	0.111507	0.114178	0.117395	0.114739	0.112272	0.113868	0.11911	0.117138		3.20383e-11	1.61829e-11	7.06722e-12	5.63202e-12	6.80434e-12	5.33979e-11	4.24722e-11	2.05011e-11	3.25532e-11	1.74477e-11	1.69205e-11	2.95229e-11	2.38111e-11	1.50127e-11
378	21	1	4	64	1	1	0	0	0	0	0	0	0	1	2	0.13951	0.156388	0.171063	0.140362	0.126451	0.130018	0.173854	0.13321	0.138539	0.124457	0.149816	0.13367	0.12669	0.127014	0.140934	0.139844	0.117914	0.130096	0.165593		1.05843e-11	1.50574e-11	1.15602e-11	8.51008e-12	8.72142e-12	1.49295e-11	7.99536e-12	1.05169e-11	1.45767e-11	7.92013e-12	8.68374e-12	1.16738e-11	1.50615e-11	1.21635e-11
379	22	1	3	57	2	0	0	1	0	0	0	0	1	1	1	0.0793028	0.0865474	0.0828222	0.0786145	0.0829363	0.0792716	0.0841978	0.0834328	0.0850999	0.0779226	0.0825459	0.0866576	0.0842404	0.0873674	0.0834109	0.0849877	0.0846918	0.0773819	0.0806058		4.09207e-12	3.42729e-12	3.38535e-12	2.56154e-12	3.29932e-12	4.51443e-12	3.02922e-12	3.1253e-12	2.9306e-12	1.92462e-12	1.73853e-12	2.82251e-12	6.57955e-12	3.74947e-12
382	21	1	1	19	2	0	1	1	0	0	0	0	0	1	1	0.0906753	0.092416	0.0830773	0.0933354	0.0940527	0.0912136	0.0876067	0.0852608	0.0913144	0.0904311	0.0865386	0.091075	0.0926171	0.0931482	0.0937083	0.0898977	0.0910581	0.0921542	0.0811841		1.33417e-11	1.28116e-11	8.84001e-12	5.73555e-12	8.26345e-12	1.28282e-11	9.17209e-12	1.528e-11	1.39631e-11	8.64703e-12	1.19959e-11	1.83862e-11	1.73727e-11	8.56112e-12
388	21	1	1	84	2	1	0	0	0	0	0	0	0	1	2	0.101381	0.107924	0.104269	0.09364	0.0956863	0.0963112	0.0935946	0.101881	0.101461	0.103177	0.118992	0.102169	0.0999824	0.108804	0.11405	0.109029	0.101443	0.111162	0.101086		1.81638e-11	2.31638e-11	1.79199e-11	9.51163e-12	1.83826e-11	2.43778e-11	1.85009e-11	2.7511e-11	3.16083e-11	1.31432e-11	1.53088e-11	2.70177e-11	5.92926e-11	4.92665e-11
[truncated: 24 more columns]
