# Supplementary material for: Neural coding of autonomic functions in different states of consciousness
Source: J Neuroeng Rehabil. 2023 Jul 26;20:96. doi: 10.1186/s12984-023-01216-6 (PMC10369699; doi:10.1186/s12984-023-01216-6)
Supplement: Supplementary file 2 — Additional file 2. The file includes EEG-ECG Mutual Information data supporting the secondary analysis on hemorrhagic patients. [file 12984_2023_1216_MOESM2_ESM.xlsx]

## Sheet: Sheet1
Fp1	Fp2	F7	F3	Fz	F4	F8	C3	Cz	C4	T4	T5	P3	Pz	P4	T6	O1	O2	T3	RedCap-ID	Stato	Eziology	AR	AL
0.0655359	0.0852772	0.0673439	0.0677535	0.0687232	0.0899773	0.0930859	0.068216	0.0674592	0.0906433	0.0940307	0.0678897	0.0671967	0.0683326	0.0871066	0.0899591	0.0683074	0.0709497	0.071036	7	2	4	0	1
0.0740773	0.0959394	0.0759237	0.0739857	0.0740643	0.095952	0.0945225	0.0758426	0.0747188	0.0946231	0.0965968	0.0765076	0.0763582	0.0749655	0.0948571	0.0964527	0.0762143	0.0758331	0.0756748	8	1	4	0	1
0.122646	0.156278	0.106524	0.119002	0.124453	0.127352	0.1177	0.111809	0.125112	0.138681	0.108351	0.120785	0.130774	0.122686	0.139938	0.125252	0.142038	0.132667	0.10177	10	1	4	0	1
0.0896646	0.113242	0.089819	0.08451	0.0861084	0.0994928	0.11332	0.0796124	0.0844465	0.100712	0.108001	0.0901148	0.0930902	0.0901544	0.111281	0.109414	0.0986933	0.0896684	0.0824633	11	1	4	0	1
0.0944515	0.085883	0.106179	0.104471	0.0871818	0.0975177	0.0918706	0.104889	0.106432	0.0851212	0.0871125	0.119375	0.110774	0.0894291	0.090079	0.101054	0.0970622	0.0961504	0.109362	16	1	4	1	0
0.126387	0.126423	0.139217	0.125554	0.110353	0.116853	0.127589	0.117978	0.129985	0.118459	0.12782	0.116471	0.115272	0.105647	0.116905	0.125061	0.100926	0.120598	0.121183	17	1	4	1	0
0.0960525	0.101942	0.113091	0.103704	0.0970775	0.0944226	0.0936307	0.108176	0.0971823	0.0935389	0.100061	0.128375	0.119096	0.0990083	0.0944281	0.102172	0.12025	0.12148	0.1152	18	1	4	1	0
0.10036	0.0655861	0.100522	0.0982797	0.0695557	0.0665443	0.0658606	0.100019	0.0698862	0.0640172	0.0646007	0.0992697	0.0994263	0.0711152	0.0656963	0.065159	0.0702367	0.0692781	0.10006	28	4	4	1	0
0.0793217	0.0916599	0.0768324	0.0777331	0.0718766	0.0901121	0.0952562	0.0787944	0.0702889	0.0928923	0.0930486	0.0766128	0.0798083	0.0753973	0.0925895	0.0946862	0.0740664	0.0748654	0.0732988	29	1	4	0	1
0.115301	0.0817013	0.114877	0.10924	0.0774867	0.0752459	0.0775755	0.110078	0.0795708	0.0772454	0.0758543	0.117845	0.114646	0.0833372	0.0789918	0.078363	0.0927668	0.0826343	0.111938	31	3	4	1	0
0.139261	0.110355	0.143938	0.128995	0.109178	0.103809	0.114098	0.123601	0.109031	0.107358	0.10876	0.126849	0.130091	0.10616	0.121306	0.114745	0.0961959	0.103875	0.122217	34	3	4	1	0
0.0794116	0.107226	0.0751992	0.0733232	0.0773241	0.0966596	0.0979288	0.0753152	0.0725665	0.0914198	0.0916312	0.0836184	0.0845456	0.0768367	0.0892984	0.084932	0.0885386	0.0747841	0.0837783	36	2	4	0	1
0.15938	0.126716	0.150428	0.153474	0.124446	0.122487	0.120778	0.152817	0.125996	0.121283	0.131943	0.146954	0.147414	0.121386	0.1266	0.123665	0.118704	0.12338	0.147672	43	4	4	1	0
0.0833046	0.117028	0.080877	0.0832961	0.0859852	0.115129	0.117178	0.0813854	0.0804192	0.113865	0.115662	0.0852367	0.0834823	0.0864838	0.114843	0.116153	0.0868763	0.085277	0.0791862	49	3	4	0	1
0.132007	0.165138	0.127126	0.112827	0.112966	0.142725	0.162132	0.111607	0.100232	0.13793	0.136503	0.117435	0.118116	0.117927	0.135446	0.134576	0.124404	0.112617	0.122624	50	3	4	0	1
0.129243	0.154567	0.120484	0.106673	0.112299	0.137994	0.140177	0.104501	0.110762	0.126743	0.130406	0.10778	0.109756	0.122635	0.132636	0.135109	0.117083	0.114933	0.110571	60	1	4	0	1
0.117771	0.0983872	0.117123	0.118561	0.0948154	0.0974188	0.0986088	0.121667	0.0948357	0.0916587	0.0950275	0.143199	0.133109	0.101694	0.0947153	0.096507	0.125991	0.107755	0.121803	61	3	4	1	0
0.108647	0.0979148	0.130659	0.117815	0.0963862	0.0948246	0.125369	0.10823	0.122286	0.1127	0.124844	0.119402	0.112923	0.104589	0.116683	0.105323	0.104914	0.121531	0.110942	63	1	4	1	0
0.118698	0.123136	0.112987	0.104813	0.0896196	0.109123	0.117469	0.0912216	0.0871234	0.107873	0.114981	0.108088	0.103211	0.0938758	0.10699	0.105622	0.0934528	0.0801504	0.113742	70	1	4	0	1
0.0546927	0.0548692	0.0810964	0.0755337	0.0582262	0.0597199	0.0666202	0.0780266	0.0776154	0.0596138	0.0663822	0.0848097	0.0839418	0.0611052	0.0578976	0.0584941	0.0655657	0.0577939	0.0872016	71	1	4	1	0
0.151201	0.112389	0.145319	0.143041	0.111213	0.106455	0.110492	0.142446	0.114981	0.113077	0.105688	0.144161	0.142643	0.113426	0.109948	0.105852	0.112785	0.112622	0.143984	74	3	4	1	0
0.0844559	0.118404	0.0865382	0.0825666	0.096221	0.122822	0.116887	0.0867272	0.0784259	0.0974574	0.103747	0.0867526	0.0810827	0.0871899	0.100659	0.102661	0.0981729	0.0842491	0.084061	76	1	4	0	1
0.254814	0.259531	0.239703	0.199707	0.210893	0.191668	0.160047	0.152895	0.202437	0.179717	0.158803	0.227239	0.184153	0.21577	0.225995	0.211041	0.2323	0.206536	0.162738	77	3	4	0	1
0.0736118	0.0733047	0.0917046	0.0939494	0.0729211	0.072048	0.0721899	0.0924219	0.0922566	0.0713851	0.0736947	0.0922679	0.0923693	0.0729921	0.072037	0.0741102	0.0723916	0.0723773	0.0937951	82	2	4	1	0
0.0959869	0.102746	0.116687	0.111925	0.0912069	0.0874929	0.0960382	0.108891	0.105017	0.0903908	0.0979578	0.105424	0.101444	0.0891397	0.107893	0.102764	0.0795297	0.115065	0.114859	86	1	4	1	0
0.124438	0.145642	0.0986795	0.101983	0.102801	0.122671	0.118992	0.104011	0.103671	0.113334	0.11803	0.117254	0.116767	0.10919	0.113278	0.120321	0.113793	0.116833	0.111648	88	1	4	0	1
0.089091	0.107888	0.0884025	0.0839719	0.0780965	0.0978051	0.106129	0.0829037	0.0769482	0.0986736	0.105125	0.0811541	0.0922655	0.0957255	0.099276	0.0949005	0.0851997	0.0920957	0.0818388	92	1	4	0	1
0.167726	0.12746	0.162052	0.159446	0.132675	0.113882	0.119687	0.140694	0.114792	0.108035	0.113209	0.156641	0.15765	0.122767	0.120577	0.119065	0.13303	0.120462	0.162966	94	3	4	1	0
0.1409	0.175592	0.154168	0.132372	0.106724	0.127949	0.139242	0.12591	0.117131	0.12336	0.125795	0.13688	0.137714	0.115672	0.11738	0.113719	0.109057	0.105551	0.141066	101	2	4	0	1
0.12253	0.127419	0.112462	0.1197	0.110766	0.11814	0.121317	0.114778	0.103276	0.127638	0.124626	0.104756	0.10893	0.113166	0.120119	0.107333	0.0833682	0.0842803	0.113771	108	1	4	0	1
0.0969481	0.129838	0.116052	0.111224	0.098969	0.113138	0.126924	0.103216	0.0976834	0.116729	0.1137	0.105873	0.105186	0.108082	0.113581	0.0952663	0.12465	0.0864235	0.098198	114	1	4	0	1
0.144624	0.181847	0.158366	0.148096	0.150718	0.166847	0.16891	0.165049	0.134209	0.154793	0.163174	0.167393	0.16152	0.151028	0.149993	0.163581	0.176005	0.144472	0.161439	115	1	4	0	1
0.149836	0.143886	0.137421	0.13673	0.110314	0.140219	0.142073	0.124296	0.102675	0.136823	0.13879	0.147361	0.126897	0.113808	0.153013	0.143915	0.158283	0.125442	0.129495	129	4	4	1	0
0.149836	0.143886	0.137421	0.13673	0.110314	0.140219	0.142073	0.124296	0.102675	0.136823	0.13879	0.147361	0.126897	0.113808	0.153013	0.143915	0.158283	0.125442	0.129495	129	4	4	0	1
0.038898	0.0477696	0.0680789	0.0581906	0.0457918	0.042054	0.0475153	0.0610306	0.0624375	0.0416325	0.0487312	0.0607245	0.0630347	0.0484297	0.0494043	0.0497584	0.0384226	0.0471338	0.0615358	131	2	4	1	0
0.0800072	0.115504	0.0801033	0.0827744	0.0832537	0.108378	0.106128	0.0854456	0.0810466	0.104918	0.11376	0.0884161	0.0843857	0.0818597	0.105319	0.107156	0.094539	0.0776909	0.0806183	135	3	4	0	1
0.0913047	0.10825	0.102782	0.108966	0.0873457	0.102085	0.105971	0.0901396	0.0894061	0.0956918	0.104298	0.101483	0.0961969	0.0904459	0.0991754	0.0973836	0.0895708	0.0753052	0.102202	136	1	4	0	1
0.0795259	0.0895285	0.0828121	0.0923599	0.0982921	0.102807	0.114284	0.0804341	0.0839046	0.11154	0.115241	0.0827051	0.0846484	0.090499	0.112518	0.114423	0.0856268	0.124293	0.0667986	147	1	4	0	1
0.125306	0.136158	0.0929201	0.109627	0.107387	0.12768	0.111042	0.0932272	0.100685	0.114861	0.115905	0.105327	0.11046	0.112765	0.120871	0.125824	0.125247	0.112649	0.0899599	153	1	4	0	1
0.157369	0.150062	0.160587	0.151655	0.133951	0.131015	0.142044	0.145408	0.140983	0.120421	0.134767	0.156126	0.152491	0.152434	0.123632	0.125198	0.134265	0.134197	0.160078	159	2	4	1	0
0.089186	0.125995	0.0869939	0.0853169	0.0901352	0.12138	0.122959	0.081871	0.0890809	0.120224	0.117829	0.0810738	0.0807665	0.0910514	0.11652	0.117057	0.0951884	0.088385	0.0836112	160	4	4	0	1
0.0711586	0.0716042	0.0872436	0.0807055	0.0665743	0.0707614	0.0768341	0.0844546	0.0827054	0.0663129	0.0689078	0.0969424	0.0878339	0.068242	0.0658557	0.068725	0.0769524	0.0632559	0.082203	161	1	4	1	0
0.196277	0.23178	0.198126	0.184446	0.166866	0.198238	0.21733	0.185147	0.131001	0.180378	0.182699	0.181126	0.197582	0.177614	0.189221	0.177604	0.18435	0.191204	0.194534	171	1	4	0	1
0.0573805	0.0574546	0.0782307	0.0763418	0.0578129	0.0573259	0.0585209	0.0757046	0.0761905	0.055248	0.0572031	0.0785664	0.0769159	0.0570865	0.055419	0.0572648	0.055956	0.0554527	0.0784445	175	1	4	1	0
0.0962286	0.114841	0.096738	0.0903907	0.0961227	0.111679	0.114547	0.0884626	0.096898	0.125646	0.114788	0.0842914	0.0938551	0.104004	0.131759	0.123301	0.108327	0.0964501	0.0892012	178	3	4	0	1
0.113033	0.163968	0.119032	0.121511	0.137353	0.162484	0.15566	0.121028	0.130068	0.158125	0.145559	0.116023	0.126132	0.134321	0.156462	0.14368	0.116722	0.130889	0.12294	179	4	4	0	1
0.0707258	0.0961893	0.0729873	0.0669041	0.0648338	0.0968675	0.103507	0.0721462	0.0687036	0.103117	0.144058	0.118776	0.0786762	0.0682741	0.0943185	0.12209	0.115649	0.0688684	0.0689915	180	1	4	0	1
0.0886415	0.098903	0.106781	0.101966	0.0801262	0.0835362	0.0944566	0.094199	0.09473	0.0863694	0.0963597	0.0952141	0.09648	0.0822047	0.092912	0.105559	0.0912249	0.0971441	0.0934728	183	2	4	1	0
0.0785857	0.113191	0.0814058	0.0791358	0.0831077	0.111332	0.116368	0.0791334	0.0823011	0.108891	0.116541	0.086987	0.0806168	0.0824471	0.109405	0.112758	0.0944195	0.0838612	0.0821041	190	3	4	0	1
0.108073	0.0720932	0.107321	0.10667	0.077852	0.0710041	0.0725265	0.105493	0.075312	0.07022	0.0710221	0.105845	0.104558	0.0762443	0.0712201	0.0707872	0.0773434	0.0757622	0.107094	191	4	4	1	0
0.115558	0.118048	0.113596	0.127656	0.110798	0.107129	0.108281	0.122378	0.1261	0.100227	0.107247	0.132509	0.131242	0.139619	0.113853	0.104057	0.122015	0.117021	0.127286	202	1	4	1	0
0.09103	0.114397	0.0946472	0.0930436	0.0877454	0.108539	0.111711	0.0901251	0.0899497	0.105375	0.109978	0.0873732	0.0889759	0.0916754	0.110435	0.110601	0.0893685	0.0892041	0.0940782	206	2	4	0	1
0.0886816	0.0887527	0.10741	0.109024	0.0846741	0.0845436	0.0876322	0.0995347	0.107411	0.0866111	0.0905018	0.106447	0.103765	0.0887035	0.0842256	0.0881193	0.0876021	0.0873361	0.107162	228	2	4	1	0
0.0963852	0.103431	0.106485	0.105272	0.0938843	0.0947163	0.0852933	0.107542	0.108925	0.0899408	0.0812421	0.116393	0.115355	0.092721	0.0986865	0.0961355	0.0958435	0.0969694	0.110537	229	1	4	1	0
0.166174	0.12546	0.15877	0.148967	0.124207	0.128242	0.125241	0.142414	0.128172	0.126441	0.126378	0.14936	0.148319	0.125947	0.125386	0.119867	0.120497	0.111265	0.152706	237	3	4	1	0
0.0913419	0.114951	0.0926068	0.0958205	0.0985691	0.109582	0.113861	0.084934	0.0866504	0.104719	0.113465	0.0904472	0.0872019	0.091732	0.106852	0.110028	0.0974435	0.0899937	0.093993	243	2	4	0	1
0.128678	0.143826	0.125327	0.125596	0.114093	0.135264	0.138713	0.106711	0.112162	0.143185	0.143174	0.124434	0.122337	0.13073	0.140808	0.133668	0.12697	0.105591	0.115183	284	3	4	0	1
0.0940045	0.113308	0.102262	0.0978423	0.0917229	0.111462	0.114558	0.0972818	0.0908513	0.110611	0.111317	0.102835	0.0998604	0.0994681	0.11563	0.11677	0.106095	0.100423	0.0979811	308	1	4	0	1
0.141612	0.164025	0.111481	0.107774	0.110834	0.132921	0.130628	0.0994391	0.101687	0.128752	0.135003	0.107049	0.102961	0.110063	0.127832	0.133311	0.107665	0.110436	0.106558	331	1	4	0	1
0.13951	0.156388	0.171063	0.140362	0.126451	0.130018	0.173854	0.13321	0.138539	0.124457	0.149816	0.13367	0.12669	0.127014	0.140934	0.139844	0.117914	0.130096	0.165593	378	1	4	1	0
